# Supplementary material for: Mobilizing primary biodiversity records in environmental assessments in Spain
Source: Biodivers Data J. 2025 Mar 25;13:e142302. doi: 10.3897/BDJ.13.e142302 (PMC11962637; doi:10.3897/BDJ.13.e142302)
Supplement: Supplementary material 1 — Species records recovered from RODs [file bdj-13-e142302-s001.txt]

id	detection	BOEdocument	kingdom	phylum	class	order	family	genus	species	taxonRank	type	basisOfRecord	locality	decimalLatitude	decimalLongitude	coordinateUncertaintyInMeters	geodeticDatum	verbatimEventDate	eventDate	CEEAcategory	bibliographicSource	individualCount	verbatimIdentification	duplicate
BOE-A-2023-95:D-BD:1	detected	BOE-A-2023-95	Animalia	Chordata	Aves	Accipitriformes	Accipitridae	Aegypius	Aegypius monachus	species	bibliographic data		Fontanar	40.714	-3.185	4000	WGS84		2023	VU		10	Aegypius monachus	no
BOE-A-2023-95:D-A:2	detected	BOE-A-2023-95	Animalia	Chordata	Aves	Accipitriformes	Accipitridae	Aquila	Aquila adalberti	species	absence		Fontanar	40.714	-3.185	1500	WGS84		2023	EN			Aquila adalberti	no
BOE-A-2023-95:D-BD:3	detected	BOE-A-2023-95	Animalia	Chordata	Aves	Accipitriformes	Accipitridae	Aquila	Aquila adalberti	species	bibliographic data		Fontanar	40.714	-3.185	4000	WGS84		2023	EN	DGMNB-JCCM	10	Águila imperial ibérica	no
BOE-A-2023-95:D-BD:4	detected	BOE-A-2023-95	Animalia	Chordata	Aves	Accipitriformes	Accipitridae	Aquila	Aquila fasciata	species	bibliographic data		Fontanar	40.714	-3.185	4000	WGS84		2023	VU			águila perdicera	no
BOE-A-2023-95:D-PBR:5	detected	BOE-A-2023-95	Animalia	Chordata	Aves	Accipitriformes	Accipitridae	Circus	Circus pygargus	species	PBR	MaterialCitation	Fontanar	40.714	-3.185	1500	WGS84		2023	VU		49	Circus pygargus	no
BOE-A-2023-95:D-PBR:6	detected	BOE-A-2023-95	Animalia	Chordata	Aves	Accipitriformes	Accipitridae	Milvus	Milvus milvus	species	PBR	MaterialCitation	Fontanar	40.714	-3.185	1500	WGS84		2023	EN		24	Milano real	no
BOE-A-2023-95:DE:1	detection error	BOE-A-2023-95	Animalia	Chordata	Mammalia	Chiroptera	Vespertilionidae	Plecotus	Plecotus auritus		error									LESRPE			septentrional
BOE-A-2023-95:D-PBR:7	detected	BOE-A-2023-95	Animalia	Chordata	Aves	Otidiformes	Otididae	Tetrax	Tetrax tetrax	species	PBR	MaterialCitation	Fontanar	40.714	-3.185	1500	WGS84		2023	EN		5	Sisón común	no
BOE-A-2023-940:D-BD:8	detected	BOE-A-2023-940	Animalia	Chordata	Aves	Accipitriformes	Accipitridae	Aquila	Aquila fasciata	species	bibliographic data		Villena	38.773	-0.919	1500	WGS84		2023	VU	Dirección General de Medio Natural y Evaluación Ambiental de la Comunidad Valencian		Aquila fasciata	no
BOE-A-2023-940:D-PBR:9	detected	BOE-A-2023-940	Animalia	Chordata	Aves	Accipitriformes	Accipitridae	Circus	Circus pygargus	species	PBR	MaterialCitation	Villena	38.773	-0.919	1500	WGS84		2023	VU			Circus pygargus	no
BOE-A-2023-940:D-BD:10	detected	BOE-A-2023-940	Animalia	Chordata	Aves	Pteroclidiformes	Pteroclididae	Pterocles	Pterocles alchata	species	bibliographic data		Villena	38.773	-0.919	1500	WGS84		2023	VU	ZEPA ES0000455		Pterocles alchata	no
BOE-A-2023-940:D-BD:11	detected	BOE-A-2023-940	Animalia	Chordata	Aves	Otidiformes	Otididae	Tetrax	Tetrax tetrax	species	bibliographic data		Villena	38.773	-0.919	1500	WGS84		2023	EN	ZEPA ES0000455		Tetrax tetrax	no
BOE-A-2023-94:D-BD:12	detected	BOE-A-2023-94	Animalia	Chordata	Aves	Accipitriformes	Accipitridae	Aquila	Aquila fasciata	species	bibliographic data		Orihuela						2023	VU	ZEPA ES0000464		Aquila fasciata	no
BOE-A-2023-94:D-BD:13	detected	BOE-A-2023-94	Animalia	Chordata	Aves	Accipitriformes	Accipitridae	Circus	Circus pygargus	species	bibliographic data		Orihuela						2023	VU	SEO/BirdLife		Circus pygargus	no
BOE-A-2023-94:D-BD:14	detected	BOE-A-2023-94	Animalia	Chordata	Aves	Accipitriformes	Accipitridae	Milvus	Milvus milvus	species	bibliographic data		Orihuela						2023	EN	No especifica		Milvus milvus	no
BOE-A-2023-939:D-BD:15	detected	BOE-A-2023-939	Animalia	Chordata	Aves	Accipitriformes	Accipitridae	Aquila	Aquila adalberti	species	bibliographic data								2023	EN	Dirección General de Medio Natural y Biodiversidad y la Dirección General de Economía Circular		águila imperial ibérica	no
BOE-A-2023-939:ND-BD:1	not detected	BOE-A-2023-939	Animalia	Chordata	Aves	Accipitriformes	Accipitridae	Aquila	Aquila fasciata	species	bibliographic data								2023	VU	Dirección General de Medio Natural y Biodiversidad y la Dirección General de Economía Circular		águila-azor perdicera	no
BOE-A-2023-939:D-PBR:16	detected	BOE-A-2023-939	Animalia	Chordata	Aves	Accipitriformes	Accipitridae	Circus	Circus pygargus	species	PBR	MaterialCitation	Borox	40.025	-3.733	2000	WGS84	2020	2020	VU			Circus pygargus	no
BOE-A-2023-939:D-BD:17	detected	BOE-A-2023-939	Animalia	Chordata	Aves	Accipitriformes	Accipitridae	Milvus	Milvus milvus	species	bibliographic data		Torrejón de Velasco	40.156	-3.773	15600	WGS84	2019-2020	2019/2020	EN			Milvus milvus	no
BOE-A-2023-939:DE:2	detection error	BOE-A-2023-939	Animalia	Chordata	Mammalia	Cetacea	Delphinidae	Orcinus	Orcinus orca		error									VU
BOE-A-2023-939:D-PBR:18	detected	BOE-A-2023-939	Animalia	Chordata	Aves	Pteroclidiformes	Pteroclididae	Pterocles	Pterocles alchata	species	PBR	MaterialCitation	Borox	40.025	-3.733	15600	WGS84	2020	2020	VU			Pterocles alchata	no
BOE-A-2023-939:D-PBR:19	detected	BOE-A-2023-939	Animalia	Chordata	Aves	Pteroclidiformes	Pteroclididae	Pterocles	Pterocles orientalis	species	PBR	MaterialCitation	Borox	40.025	-3.733	15600	WGS84	2020	2020	VU			Pterocles orientalis	no
BOE-A-2023-939:D-PBR:20	detected	BOE-A-2023-939	Animalia	Chordata	Aves	Otidiformes	Otididae	Tetrax	Tetrax tetrax	species	PBR	MaterialCitation	Borox	40.025	-3.733	2000	WGS84	2020	2020	EN			Tetrax tetrax	no
BOE-A-2023-706:D-BD:21	detected	BOE-A-2023-706	Animalia	Chordata	Aves	Accipitriformes	Accipitridae	Aegypius	Aegypius monachus	species	bibliographic data		Ahigal de Villarino	41.172	-6.377	5000	WGS84		2023	VU	Dirección General de Patrimonio Natural y Política Forestal de la Junta de Castilla y León		buitre negro	no
BOE-A-2023-706:D-BD:22	detected	BOE-A-2023-706	Animalia	Chordata	Aves	Accipitriformes	Accipitridae	Aquila	Aquila fasciata	species	bibliographic data		Ahigal de Villarino	41.172	-6.377	5000	WGS84	2018	2018	VU	Dirección General de Patrimonio Natural y Política Forestal de la Junta de Castilla y León		Hieraaetus fasciatus	no
BOE-A-2023-706:D-PBR:23	detected	BOE-A-2023-706	Animalia	Chordata	Mammalia	Chiroptera	Vespertilionidae	Barbastella	Barbastella barbastellus	species	PBR	MaterialCitation	Ahigal de Villarino	41.172	-6.377	5000	WGS84	2020	2020	LESRPE			Barbastella barbastellus	no
BOE-A-2023-706:D-PBR:24	detected	BOE-A-2023-706	Animalia	Chordata	Aves	Ciconiiformes	Ciconiidae	Ciconia	Ciconia nigra	species	PBR	MaterialCitation	Ahigal de Villarino	41.172	-6.377	5000	WGS84	2020	2020	VU			Ciconia nigra	no
BOE-A-2023-706:D-BD:25	detected	BOE-A-2023-706	Animalia	Chordata	Mammalia	Chiroptera	Vespertilionidae	Eptesicus	Eptesicus serotinus	species	bibliographic data		Ahigal de Villarino	41.172	-6.377	5000	WGS84		2023	LESRPE			Eptesicus serotinus	no
BOE-A-2023-706:D-BD:26	detected	BOE-A-2023-706	Animalia	Chordata	Mammalia	Chiroptera	Vespertilionidae	Hypsugo	Hypsugo savii	species	bibliographic data		Ahigal de Villarino	41.172	-6.377	5000	WGS84		2023	LESRPE			Hypsugo savii	no
BOE-A-2023-706:D-PBR:27	detected	BOE-A-2023-706	Animalia	Chordata	Aves	Accipitriformes	Accipitridae	Milvus	Milvus milvus	species	PBR	MaterialCitation	Ahigal de Villarino	41.172	-6.377	5000	WGS84	2020	2020	EN			Milvus milvus	no
BOE-A-2023-706:D-PBR:28	detected	BOE-A-2023-706	Animalia	Chordata	Mammalia	Chiroptera	Miniopteridae	Miniopterus	Miniopterus schreibersii	species	PBR	MaterialCitation	Ahigal de Villarino	41.172	-6.377	5000	WGS84	2020	2020	VU			Miniopterus schreibersii	no
BOE-A-2023-706:D-PBR:29	detected	BOE-A-2023-706	Animalia	Chordata	Mammalia	Chiroptera	Vespertilionidae	Myotis	Myotis blythii	species	PBR	MaterialCitation	Ahigal de Villarino	41.172	-6.377	5000	WGS84	2020	2020	VU			Myotis blythii	no
BOE-A-2023-706:D-PBR:30	detected	BOE-A-2023-706	Animalia	Chordata	Mammalia	Chiroptera	Vespertilionidae	Myotis	Myotis emarginatus	species	PBR	MaterialCitation	Ahigal de Villarino	41.172	-6.377	5000	WGS84	2020	2020	VU			Myotis emarginatus	no
BOE-A-2023-706:D-BD:31	detected	BOE-A-2023-706	Animalia	Chordata	Mammalia	Chiroptera	Vespertilionidae	Myotis	Myotis myotis	species	bibliographic data		Ahigal de Villarino						2023	VU			Myotis myotis	no
BOE-A-2023-706:D-PBR:32	detected	BOE-A-2023-706	Animalia	Chordata	Aves	Accipitriformes	Accipitridae	Neophron	Neophron percnopterus	species	PBR	MaterialCitation	Ahigal de Villarino	41.172	-6.377	5000	WGS84	2020	2020	VU			Neophron percnopterus	no
BOE-A-2023-706:D-BD:33	detected	BOE-A-2023-706	Animalia	Chordata	Mammalia	Chiroptera	Vespertilionidae	Nyctalus	Nyctalus lasiopterus	species	bibliographic data		Ahigal de Villarino						2023	VU			Nyctalus lasiopterus	no
BOE-A-2023-706:D-PBR:34	detected	BOE-A-2023-706	Animalia	Chordata	Mammalia	Chiroptera	Vespertilionidae	Pipistrellus	Pipistrellus kuhlii	species	PBR	MaterialCitation	Ahigal de Villarino	41.172	-6.377	5000	WGS84	2020	2020	LESRPE			Pipistrellus kuhlii	no
BOE-A-2023-706:D-PBR:35	detected	BOE-A-2023-706	Animalia	Chordata	Mammalia	Chiroptera	Vespertilionidae	Pipistrellus	Pipistrellus pipistrellus	species	PBR	MaterialCitation	Ahigal de Villarino	41.172	-6.377	5000	WGS84	2020	2020	LESRPE			Pipistrellus pipistrellus	no
BOE-A-2023-706:D-BD:36	detected	BOE-A-2023-706	Animalia	Chordata	Aves	Pteroclidiformes	Pteroclididae	Pterocles	Pterocles orientalis	species	bibliographic data		Ahigal de Villarino	41.172	-6.377	5000	WGS84		2023	VU	Dirección General de Patrimonio Natural y Política Forestal de la Junta de Castilla y León		Pterocles orientalis	no
BOE-A-2023-706:D-PBR:37	detected	BOE-A-2023-706	Animalia	Chordata	Mammalia	Chiroptera	Rhinolophidae	Rhinolophus	Rhinolophus euryale	species	PBR	MaterialCitation	Ahigal de Villarino	41.172	-6.377	5000	WGS84	2020	2020	VU			Rhinolophus euryale	no
BOE-A-2023-706:D-PBR:38	detected	BOE-A-2023-706	Animalia	Chordata	Mammalia	Chiroptera	Rhinolophidae	Rhinolophus	Rhinolophus ferrumequinum	species	PBR	MaterialCitation	Ahigal de Villarino	41.172	-6.377	5000	WGS84	2020	2020	VU			Rhinolophus ferrumequinum	no
BOE-A-2023-706:D-PBR:39	detected	BOE-A-2023-706	Animalia	Chordata	Mammalia	Chiroptera	Rhinolophidae	Rhinolophus	Rhinolophus hipposideros	species	PBR	MaterialCitation	Ahigal de Villarino	41.172	-6.377	5000	WGS84	2020	2020	LESRPE			Rhinolophus hipposideros	no
BOE-A-2023-706:D-PBR:40	detected	BOE-A-2023-706	Animalia	Chordata	Mammalia	Chiroptera	Molossidae	Tadarida	Tadarida teniotis	species	PBR	MaterialCitation	Ahigal de Villarino	41.172	-6.377	5000	WGS84	2020	2020	LESRPE			Tadarida teniotis	no
BOE-A-2023-706:D-BD:41	detected	BOE-A-2023-706	Animalia	Chordata	Aves	Otidiformes	Otididae	Tetrax	Tetrax tetrax	species	bibliographic data		Ahigal de Villarino	41.172	-6.377	5000	WGS84		2023	EN	Dirección General de Patrimonio Natural y Política Forestal de la Junta de Castilla y León		Tetrax tetrax	no
BOE-A-2023-50:ND-BD:2	not detected	BOE-A-2023-50	Animalia	Chordata	Aves	Accipitriformes	Accipitridae	Aegypius	Aegypius monachus	species	bibliographic data		Alfajarín						2023	VU			alimoche	no
BOE-A-2023-50:D-BD:42	detected	BOE-A-2023-50	Animalia	Chordata	Aves	Accipitriformes	Accipitridae	Aquila	Aquila fasciata	species	bibliographic data		Alfajarín						2023	VU	Plan de recuperación del águila-azor perdicera		Hieraaetus fasciatus	no
BOE-A-2023-50:D-BD:43	detected	BOE-A-2023-50	Animalia	Chordata	Aves	Passeriformes	Alaudidae	Chersophilus	Chersophilus duponti	species	bibliographic data		Alfajarín						2023	EN	Plan de conservación de la alondra ricotí		Chersophilus duponti	no
BOE-A-2023-50:D-PBR:44	detected	BOE-A-2023-50	Animalia	Chordata	Aves	Accipitriformes	Accipitridae	Circus	Circus pygargus	species	PBR	MaterialCitation	Alfajarín	41.694	-0.624	1500	WGS84	2020-2021	2020/2021	VU			Circus pygargus	no
BOE-A-2023-50:D-BD:45	detected	BOE-A-2023-50	Animalia	Chordata	Aves	Accipitriformes	Accipitridae	Milvus	Milvus milvus	species	bibliographic data		Alfajarín						2023	EN			milano real	no
BOE-A-2023-50:DE:3	detection error	BOE-A-2023-50	Animalia	Chordata	Mammalia	Chiroptera	Vespertilionidae	Plecotus	Plecotus auritus		error									LESRPE			septentrional
BOE-A-2023-50:DE:4	detection error	BOE-A-2023-50	Animalia	Chordata	Mammalia	Chiroptera	Vespertilionidae	Plecotus	Plecotus austriacus		error									LESRPE			meridional
BOE-A-2023-50:D-BD:46	detected	BOE-A-2023-50	Animalia	Chordata	Aves	Pteroclidiformes	Pteroclididae	Pterocles	Pterocles alchata	species	bibliographic data		Alfajarín						2023	VU	No especifica		Pterocles alchata	no
BOE-A-2023-50:D-PBR:47	detected	BOE-A-2023-50	Animalia	Chordata	Aves	Pteroclidiformes	Pteroclididae	Pterocles	Pterocles orientalis	species	PBR	MaterialCitation	Alfajarín	41.694	-0.624	1500	WGS84	2020-2021	2020/2021	VU			Pterocles orientalis	no
BOE-A-2023-50:D-PBR:48	detected	BOE-A-2023-50	Animalia	Chordata	Aves	Otidiformes	Otididae	Tetrax	Tetrax tetrax	species	PBR	MaterialCitation	Alfajarín	41.694	-0.624	1500	WGS84	2020	2020	EN			Tetrax tetrax	no
BOE-A-2023-3819:D-PBR:49	detected	BOE-A-2023-3819	Animalia	Chordata	Aves	Accipitriformes	Accipitridae	Aquila	Aquila fasciata	species	PBR	MaterialCitation	Casarabonela	36.8	-4.874	13000	WGS84	2019-2020	2019/2020	VU			Aquila fasciata	no
BOE-A-2023-3819:D-PBR:50	detected	BOE-A-2023-3819	Animalia	Chordata	Aves	Accipitriformes	Accipitridae	Circus	Circus pygargus	species	PBR	MaterialCitation	Casarabonela	36.8	-4.874	13000	WGS84	2019-2020	2019/2020	VU			Circus pygargus	no
BOE-A-2023-3819:D-PBR:51	detected	BOE-A-2023-3819	Animalia	Chordata	Aves	Passeriformes	Muscicapidae	Erythropygia	Erythropygia galactotes	species	PBR	MaterialCitation	Casarabonela	36.8	-4.874	13000	WGS84	2019-2020	2019/2020	VU			Cercotrichas galactotes	no
BOE-A-2023-3819:D-PBR:52	detected	BOE-A-2023-3819	Animalia	Chordata	Mammalia	Chiroptera	Miniopteridae	Miniopterus	Miniopterus schreibersii	species	PBR	MaterialCitation	Casarabonela	36.8	-4.874	13000	WGS84	2019-2020	2019/2020	VU			Miniopterus schreibersii	no
BOE-A-2023-3819:D-PBR:53	detected	BOE-A-2023-3819	Animalia	Chordata	Mammalia	Chiroptera	Vespertilionidae	Myotis	Myotis blythii	species	PBR	MaterialCitation	Casarabonela	36.8	-4.874	2000	WGS84	2019-2020	2019/2020	VU			Myotis blythii	no
BOE-A-2023-3819:D-PBR:54	detected	BOE-A-2023-3819	Animalia	Chordata	Mammalia	Chiroptera	Vespertilionidae	Myotis	Myotis myotis	species	PBR	MaterialCitation	Casarabonela	36.8	-4.874	2000	WGS84	2019-2020	2019/2020	VU			Myotis myotis	no
BOE-A-2023-3819:D-PBR:55	detected	BOE-A-2023-3819	Animalia	Chordata	Aves	Passeriformes	Muscicapidae	Phoenicurus	Phoenicurus phoenicurus	species	PBR	MaterialCitation	Casarabonela	36.8	-4.874	13000	WGS84	2019-2020	2019/2020	VU			Phoenicurus phoenicurus	no
BOE-A-2023-3819:D-PBR:56	detected	BOE-A-2023-3819	Animalia	Chordata	Mammalia	Chiroptera	Rhinolophidae	Rhinolophus	Rhinolophus euryale	species	PBR	MaterialCitation	Casarabonela	36.8	-4.874	13000	WGS84	2019-2020	2019/2020	VU			Rhinolophus euryale	no
BOE-A-2023-3819:D-PBR:57	detected	BOE-A-2023-3819	Animalia	Chordata	Mammalia	Chiroptera	Rhinolophidae	Rhinolophus	Rhinolophus ferrumequinum	species	PBR	MaterialCitation	Casarabonela	36.8	-4.874	2000	WGS84	2019-2020	2019/2020	VU			Rhinolophus ferrumequinum	no
BOE-A-2023-3818:DE:5	detection error	BOE-A-2023-3818	Animalia	Chordata	Aves	Accipitriformes	Accipitridae	Aegypius	Aegypius monachus		error									VU			buitre negro (Buteo buteo)
BOE-A-2023-3818:D-PBR:58	detected	BOE-A-2023-3818	Animalia	Chordata	Aves	Accipitriformes	Accipitridae	Aquila	Aquila adalberti	species	PBR	MaterialCitation	Cedillo del Condado	40.124	-3.91	4000	WGS84	2021	2021	EN			águila imperial ibérica	no
BOE-A-2023-3818:D-PBR:59	detected	BOE-A-2023-3818	Animalia	Chordata	Aves	Accipitriformes	Accipitridae	Circus	Circus pygargus	species	PBR	MaterialCitation	Cedillo del Condado	40.124	-3.91	4000	WGS84	2021	2021	VU			Circus pygargus	no
BOE-A-2023-3818:D-PBR:60	detected	BOE-A-2023-3818	Animalia	Chordata	Aves	Accipitriformes	Accipitridae	Milvus	Milvus milvus	species	PBR	MaterialCitation	Cedillo del Condado	40.124	-3.91	4000	WGS84	2021	2021	EN			Milvus milvus	no
BOE-A-2023-3818:DE:6	detection error	BOE-A-2023-3818	Animalia	Chordata	Mammalia	Chiroptera	Vespertilionidae	Plecotus	Plecotus austriacus		error									LESRPE			meridional
BOE-A-2023-3817:D-BD:61	detected	BOE-A-2023-3817	Animalia	Chordata	Aves	Accipitriformes	Accipitridae	Aquila	Aquila fasciata	species	bibliographic data								2023	VU	Coordinación Provincial de Agentes de Medio Ambiente		águila perdicera	no
BOE-A-2023-3329:D-BD:62	detected	BOE-A-2023-3329	Animalia	Chordata	Aves	Accipitriformes	Accipitridae	Aegypius	Aegypius monachus	species	bibliographic data		Fuentelahiguera de Albatages						2023	VU			buitre negro	no
BOE-A-2023-3329:D-BD:63	detected	BOE-A-2023-3329	Animalia	Chordata	Aves	Accipitriformes	Accipitridae	Aquila	Aquila adalberti	species	bibliographic data		Fuentelahiguera de Albatages						2023	EN			águila imperial ibérica	no
BOE-A-2023-3329:D-BD:64	detected	BOE-A-2023-3329	Animalia	Chordata	Aves	Accipitriformes	Accipitridae	Aquila	Aquila fasciata	species	bibliographic data		Fuentelahiguera de Albatages						2023	VU	Zona de Dispersión del águila perdicera		Aquila fasciata	no
BOE-A-2023-3329:D-BD:65	detected	BOE-A-2023-3329	Animalia	Chordata	Aves	Accipitriformes	Accipitridae	Circus	Circus pygargus	species	bibliographic data		Fuentelahiguera de Albatages						2023	VU			aguilucho cenizo	no
BOE-A-2023-3329:D-BD:66	detected	BOE-A-2023-3329	Animalia	Chordata	Aves	Accipitriformes	Accipitridae	Milvus	Milvus milvus	species	bibliographic data		Fuentelahiguera de Albatages						2023	EN			milano real	no
BOE-A-2023-3329:D-BD:67	detected	BOE-A-2023-3329	Animalia	Chordata	Aves	Pteroclidiformes	Pteroclididae	Pterocles	Pterocles orientalis	species	bibliographic data		Fuentelahiguera de Albatages						2023	VU			ortega	no
BOE-A-2023-3329:ND-BD:3	not detected	BOE-A-2023-3329	Animalia	Chordata	Aves	Otidiformes	Otididae	Tetrax	Tetrax tetrax	species	bibliographic data		Fuentelahiguera de Albatages						2023	EN			sisón	no
BOE-A-2023-3281:D-PBR:68	detected	BOE-A-2023-3281	Animalia	Chordata	Aves	Accipitriformes	Accipitridae	Aegypius	Aegypius monachus	species	PBR	MaterialCitation	Camarenilla	40.014	-4.091	1000	WGS84	2022	2022	VU		1	Buitre negro	no
BOE-A-2023-3281:D-PBR:69	detected	BOE-A-2023-3281	Animalia	Chordata	Aves	Accipitriformes	Accipitridae	Aquila	Aquila adalberti	species	PBR	MaterialCitation	Camarenilla	40.014	-4.091	1000	WGS84	2022	2022	EN			Aquila adalberti	no
BOE-A-2023-3281:D-BD:70	detected	BOE-A-2023-3281	Animalia	Chordata	Aves	Accipitriformes	Accipitridae	Aquila	Aquila fasciata	species	bibliographic data		Camarenilla	40.014	-4.091	1000	WGS84		2023	VU	Zona de Dispersión del águila perdicera		águila perdicera	no
BOE-A-2023-3281:D-PBR:71	detected	BOE-A-2023-3281	Animalia	Chordata	Aves	Accipitriformes	Accipitridae	Circus	Circus pygargus	species	PBR	MaterialCitation	Camarenilla	40.014	-4.091	1000	WGS84	2022	2022	VU		8	aguilucho cenizo	no
BOE-A-2023-3281:D-PBR:72	detected	BOE-A-2023-3281	Animalia	Chordata	Aves	Accipitriformes	Accipitridae	Milvus	Milvus milvus	species	PBR	MaterialCitation	Camarenilla	40.014	-4.091	1000	WGS84	2022	2022	EN		29	Milano real	no
BOE-A-2023-3281:D-PBR:73	detected	BOE-A-2023-3281	Animalia	Chordata	Aves	Pteroclidiformes	Pteroclididae	Pterocles	Pterocles alchata	species	PBR	MaterialCitation	Camarenilla	40.014	-4.091	1000	WGS84	2022	2022	VU		147	Pterocles alchata	no
BOE-A-2023-3281:D-PBR:74	detected	BOE-A-2023-3281	Animalia	Chordata	Aves	Pteroclidiformes	Pteroclididae	Pterocles	Pterocles orientalis	species	PBR	MaterialCitation	Camarenilla	40.014	-4.091	1000	WGS84	2022	2022	VU			Pterocles orientalis	no
BOE-A-2023-3281:D-PBR:75	detected	BOE-A-2023-3281	Animalia	Chordata	Aves	Otidiformes	Otididae	Tetrax	Tetrax tetrax	species	PBR	MaterialCitation	Camarenilla	40.014	-4.091	1000	WGS84	2022	2022	EN		178	Tetrax tetrax	no
BOE-A-2023-3280:D-PBR:76	detected	BOE-A-2023-3280	Animalia	Chordata	Mammalia	Chiroptera	Vespertilionidae	Barbastella	Barbastella barbastellus	species	PBR	MaterialCitation	Val do Dubra	43.086	-8.62	6500	WGS84	2020-2022	2020/2022	LESRPE			Barbastella barbastellus	no
BOE-A-2023-3280:D-BD:77	detected	BOE-A-2023-3280	Animalia	Chordata	Amphibia	Caudata	Salamandridae	Chioglossa	Chioglossa lusitanica	species	bibliographic data		Val do Dubra	43.086	-8.62	6500	WGS84	2020-2022	2020/2022	VU			Chioglossa lusitanica	no
BOE-A-2023-3280:D-A:78	detected	BOE-A-2023-3280	Animalia	Chordata	Aves	Accipitriformes	Accipitridae	Circus	Circus pygargus	species	absence		Val do Dubra	43.086	-8.62	6500	WGS84	2020-2022	2020/2022	VU			Circus pygargus	no
BOE-A-2023-3280:D-PBR:79	detected	BOE-A-2023-3280	Animalia	Chordata	Mammalia	Chiroptera	Vespertilionidae	Eptesicus	Eptesicus serotinus	species	PBR	MaterialCitation	Val do Dubra	43.086	-8.62	6500	WGS84	2020-2022	2020/2022	LESRPE			Eptesicus serotinus	no
BOE-A-2023-3280:D-BD:80	detected	BOE-A-2023-3280	Animalia	Chordata	Mammalia	Soricomorpha	Talpidae	Galemys	Galemys pyrenaicus	species	bibliographic data		A Coruña						2023	VU			Galemys pyrenaicus	no
BOE-A-2023-3280:D-BD:81	detected	BOE-A-2023-3280	Animalia	Chordata	Aves	Accipitriformes	Accipitridae	Milvus	Milvus milvus	species	bibliographic data		A Coruña						2023	EN			Milvus milvus	no
BOE-A-2023-3280:D-BD:82	detected	BOE-A-2023-3280	Animalia	Chordata	Mammalia	Chiroptera	Vespertilionidae	Myotis	Myotis myotis	species	bibliographic data		A Coruña						2023	VU			Myotis myotis	no
BOE-A-2023-3280:D-BD:83	detected	BOE-A-2023-3280	Animalia	Chordata	Aves	Charadriiformes	Scolopacidae	Numenius	Numenius arquata	species	bibliographic data		A Coruña						2023	EN			Numenius arquata	no
BOE-A-2023-3280:D-PBR:84	detected	BOE-A-2023-3280	Animalia	Chordata	Mammalia	Chiroptera	Vespertilionidae	Nyctalus	Nyctalus leisleri	species	PBR	MaterialCitation	Val do Dubra	43.086	-8.62	6500	WGS84	2020-2022	2020/2022	LESRPE			Nyctalus leisleri	no
BOE-A-2023-3280:DE:7	detection error	BOE-A-2023-3280	Animalia	Chordata	Mammalia	Cetacea	Delphinidae	Orcinus	Orcinus orca		error									VU
BOE-A-2023-3280:D-PBR:85	detected	BOE-A-2023-3280	Animalia	Chordata	Mammalia	Chiroptera	Vespertilionidae	Pipistrellus	Pipistrellus pipistrellus	species	PBR	MaterialCitation	Val do Dubra	43.086	-8.62	6500	WGS84	2020-2022	2020/2022	LESRPE			Pipistrellus pipistrellus	no
BOE-A-2023-3280:DE:8	detection error	BOE-A-2023-3280	Animalia	Chordata	Mammalia	Chiroptera	Vespertilionidae	Plecotus	Plecotus auritus		error									LESRPE			septentrional
BOE-A-2023-3280:DE:9	detection error	BOE-A-2023-3280	Animalia	Chordata	Mammalia	Chiroptera	Vespertilionidae	Plecotus	Plecotus austriacus		error									LESRPE			meridional
BOE-A-2023-3280:D-PBR:86	detected	BOE-A-2023-3280	Animalia	Chordata	Mammalia	Chiroptera	Rhinolophidae	Rhinolophus	Rhinolophus ferrumequinum	species	PBR	MaterialCitation	Val do Dubra	43.086	-8.62	6500	WGS84	2020-2022	2020/2022	VU			Rhinolophus ferrumequinum	no
BOE-A-2023-3280:D-PBR:87	detected	BOE-A-2023-3280	Animalia	Chordata	Mammalia	Chiroptera	Rhinolophidae	Rhinolophus	Rhinolophus hipposideros	species	PBR	MaterialCitation	Val do Dubra	43.086	-8.62	6500	WGS84	2020-2022	2020/2022	LESRPE			Rhinolophus hipposideros	no
BOE-A-2023-3280:DE:10	detection error	BOE-A-2023-3280	Animalia	Chordata	Aves	Charadriiformes	Turnicidae	Turnix	Turnix sylvaticus		error									EN			avetorillo
BOE-A-2023-3279:D-PBR:88	detected	BOE-A-2023-3279	Animalia	Chordata	Aves	Accipitriformes	Accipitridae	Aegypius	Aegypius monachus	species	PBR	MaterialCitation	Les Coves de Vinromà	40.331	0.117	15000	WGS84	2019-2021	2019/2021	VU			buitre negro	no
BOE-A-2023-3279:D-A:89	detected	BOE-A-2023-3279	Animalia	Chordata	Aves	Accipitriformes	Accipitridae	Aquila	Aquila fasciata	species	absence		Les Coves de Vinromà	40.331	0.117	15000	WGS84	2019-2021	2019/2021	VU			Aquila fasciata	no
BOE-A-2023-3279:D-PBR:90	detected	BOE-A-2023-3279	Animalia	Chordata	Aves	Accipitriformes	Accipitridae	Circus	Circus pygargus	species	PBR	MaterialCitation	Les Coves de Vinromà	40.331	0.117	15000	WGS84	2019-2021	2019/2021	VU			Circus pygargus	no
BOE-A-2023-3279:D-PBR:91	detected	BOE-A-2023-3279	Animalia	Chordata	Mammalia	Chiroptera	Miniopteridae	Miniopterus	Miniopterus schreibersii	species	PBR	MaterialCitation	Les Coves de Vinromà	40.331	0.117	15000	WGS84	2019-2021	2019/2021	VU			Miniopterus schreibersii	no
BOE-A-2023-3279:D-PBR:92	detected	BOE-A-2023-3279	Animalia	Chordata	Mammalia	Chiroptera	Vespertilionidae	Myotis	Myotis blythii	species	PBR	MaterialCitation	Les Coves de Vinromà	40.331	0.117	15000	WGS84	2019-2021	2019/2021	VU			Myotis blythii	no
BOE-A-2023-3279:D-PBR:93	detected	BOE-A-2023-3279	Animalia	Chordata	Mammalia	Chiroptera	Vespertilionidae	Myotis	Myotis capaccinii	species	PBR	MaterialCitation	Les Coves de Vinromà	40.331	0.117	15000	WGS84	2019-2021	2019/2021	EN			murciélago ratonero patudo	no
BOE-A-2023-3279:D-PBR:94	detected	BOE-A-2023-3279	Animalia	Chordata	Mammalia	Chiroptera	Vespertilionidae	Myotis	Myotis myotis	species	PBR	MaterialCitation	Les Coves de Vinromà	40.331	0.117	15000	WGS84	2019-2021	2019/2021	VU			Myotis myotis	no
BOE-A-2023-3279:D-PBR:95	detected	BOE-A-2023-3279	Animalia	Chordata	Mammalia	Chiroptera	Rhinolophidae	Rhinolophus	Rhinolophus euryale	species	PBR	MaterialCitation	Les Coves de Vinromà	40.331	0.117	15000	WGS84	2019-2021	2019/2021	VU			Rhinolophus euryale	no
BOE-A-2023-3279:D-PBR:96	detected	BOE-A-2023-3279	Animalia	Chordata	Mammalia	Chiroptera	Rhinolophidae	Rhinolophus	Rhinolophus ferrumequinum	species	PBR	MaterialCitation	Les Coves de Vinromà	40.331	0.117	15000	WGS84	2019-2021	2019/2021	VU			Rhinolophus ferrumequinum	no
BOE-A-2023-3279:D-BD:97	detected	BOE-A-2023-3279	Animalia	Chordata	Mammalia	Chiroptera	Rhinolophidae	Rhinolophus	Rhinolophus mehelyi	species	bibliographic data		Les Coves de Vinromà	40.331	0.117	15000	WGS84		2023	VU	Plan de recuperación del murciélago mediano de herradura		murciélago mediano de herradura	no
BOE-A-2023-3279:D-BD:98	detected	BOE-A-2023-3279	Animalia	Chordata	Reptilia	Testudines	Testudinidae	Testudo	Testudo hermanni	species	bibliographic data		Les Coves de Vinromà						2023	EN	ZEC/ZEPA ES5221002/ES0000446		tortuga mediterránea	no
BOE-A-2023-3278:D-PBR:99	detected	BOE-A-2023-3278	Animalia	Chordata	Aves	Accipitriformes	Accipitridae	Aquila	Aquila fasciata	species	PBR	MaterialCitation	As Pontes de García Rodríguez	43.444	-7.899	3000	WGS84		2023	VU		1	Aquila fasciata	no
BOE-A-2023-3278:D-PBR:100	detected	BOE-A-2023-3278	Animalia	Chordata	Aves	Accipitriformes	Accipitridae	Circus	Circus pygargus	species	PBR	MaterialCitation	As Pontes de García Rodríguez	43.464	-7.943	7000	WGS84		2023	VU			Circus pygargus	no
BOE-A-2023-3278:D-PBR:101	detected	BOE-A-2023-3278	Animalia	Chordata	Mammalia	Chiroptera	Vespertilionidae	Eptesicus	Eptesicus serotinus	species	PBR	MaterialCitation	As Pontes de García Rodríguez	43.464	-7.943	7000	WGS84		2023	LESRPE		52	Eptesicus serotinus	no
BOE-A-2023-3278:D-PBR:102	detected	BOE-A-2023-3278	Animalia	Chordata	Mammalia	Chiroptera	Vespertilionidae	Pipistrellus	Pipistrellus kuhlii	species	PBR	MaterialCitation	As Pontes de García Rodríguez	43.464	-7.943	7000	WGS84		2023	LESRPE			Pipistrellus kuhlii	no
BOE-A-2023-3278:ND-PBR:4	not detected	BOE-A-2023-3278	Animalia	Chordata	Mammalia	Chiroptera	Vespertilionidae	Pipistrellus	Pipistrellus pipistrellus	species	PBR	MaterialCitation	As Pontes de García Rodríguez	43.464	-7.943	7000	WGS84		2023	LESRPE		9	murciélago enano (Pipistrellus Pipistrellus)	no
BOE-A-2023-3278:D-PBR:103	detected	BOE-A-2023-3278	Animalia	Chordata	Mammalia	Chiroptera	Molossidae	Tadarida	Tadarida teniotis	species	PBR	MaterialCitation	As Pontes de García Rodríguez	43.464	-7.943	7000	WGS84		2023	LESRPE			Tadarida teniotis	no
BOE-A-2023-3277:D-PBR:104	detected	BOE-A-2023-3277	Animalia	Chordata	Aves	Accipitriformes	Accipitridae	Aegypius	Aegypius monachus	species	PBR	MaterialCitation	Moraleja de En medio	40.283	-3.873	1500	WGS84	2020-2021	2020/2021	VU			buitre negro	no
BOE-A-2023-3277:D-PBR:105	detected	BOE-A-2023-3277	Animalia	Chordata	Aves	Accipitriformes	Accipitridae	Aquila	Aquila adalberti	species	PBR	MaterialCitation	Moraleja de En medio	40.283	-3.873	1500	WGS84	2020-2021	2020/2021	EN			águila imperial ibérica	no
BOE-A-2023-3277:D-PBR:106	detected	BOE-A-2023-3277	Animalia	Chordata	Aves	Accipitriformes	Accipitridae	Circus	Circus pygargus	species	PBR	MaterialCitation	Moraleja de En medio	40.283	-3.873	1500	WGS84	2020-2021	2020/2021	VU			aguilucho cenizo	no
BOE-A-2023-3277:D-PBR:107	detected	BOE-A-2023-3277	Animalia	Chordata	Aves	Accipitriformes	Accipitridae	Milvus	Milvus milvus	species	PBR	MaterialCitation	Moraleja de En medio	40.283	-3.873	1500	WGS84	2020-2021	2020/2021	EN			milano real	no
BOE-A-2023-3277:D-BD:108	detected	BOE-A-2023-3277	Animalia	Chordata	Mammalia	Chiroptera	Vespertilionidae	Myotis	Myotis myotis	species	bibliographic data		Moraleja de En medio						2023	VU			Myotis myotis	no
BOE-A-2023-3277:DE:11	detection error	BOE-A-2023-3277	Animalia	Chordata	Mammalia	Cetacea	Delphinidae	Orcinus	Orcinus orca		error									VU
BOE-A-2023-3277:D-BD:109	detected	BOE-A-2023-3277	Animalia	Chordata	Mammalia	Chiroptera	Vespertilionidae	Pipistrellus	Pipistrellus pipistrellus	species	bibliographic data								2023	LESRPE			Pipistrellus pipistrellus	no
BOE-A-2023-3277:D-BD:110	detected	BOE-A-2023-3277	Animalia	Chordata	Mammalia	Chiroptera	Vespertilionidae	Pipistrellus	Pipistrellus pygmaeus	species	bibliographic data								2023	LESRPE			Pipistrellus pygmaeus	no
BOE-A-2023-3277:D-BD:111	detected	BOE-A-2023-3277	Animalia	Chordata	Aves	Pteroclidiformes	Pteroclididae	Pterocles	Pterocles orientalis	species	bibliographic data		Moraleja de En medio						2023	VU			ortega	no
BOE-A-2023-3277:D-BD:112	detected	BOE-A-2023-3277	Animalia	Chordata	Mammalia	Chiroptera	Rhinolophidae	Rhinolophus	Rhinolophus euryale	species	bibliographic data		Moraleja de En medio						2023	VU			Rhinolophus euryale	no
BOE-A-2023-3277:D-BD:113	detected	BOE-A-2023-3277	Animalia	Chordata	Mammalia	Chiroptera	Rhinolophidae	Rhinolophus	Rhinolophus ferrumequinum	species	bibliographic data		Moraleja de En medio						2023	VU			Rhinolophus ferrumequinum	no
BOE-A-2023-3277:D-BD:114	detected	BOE-A-2023-3277	Animalia	Chordata	Mammalia	Chiroptera	Rhinolophidae	Rhinolophus	Rhinolophus mehelyi	species	bibliographic data		Moraleja de En medio						2023	VU			Rhinolophus mehelyi	no
BOE-A-2023-3277:D-PBR:115	detected	BOE-A-2023-3277	Animalia	Chordata	Aves	Otidiformes	Otididae	Tetrax	Tetrax tetrax	species	PBR	MaterialCitation	Moraleja de En medio	40.283	-3.873	1500	WGS84	2020-2021	2020/2021	EN			Tetrax tetrax	no
BOE-A-2023-3276:D-PBR:116	detected	BOE-A-2023-3276	Animalia	Chordata	Aves	Accipitriformes	Accipitridae	Aegypius	Aegypius monachus	species	PBR	MaterialCitation	Fuentenovilla	40.358	-3.129	4000	WGS84	2019-2020	2019/2020	VU			buitre negro	no
BOE-A-2023-3276:D-PBR:117	detected	BOE-A-2023-3276	Animalia	Chordata	Aves	Accipitriformes	Accipitridae	Aquila	Aquila adalberti	species	PBR	MaterialCitation	Fuentenovilla	40.358	-3.129	4000	WGS84	2019-2020	2019/2020	EN			águila imperial ibérica	no
BOE-A-2023-3276:D-PBR:118	detected	BOE-A-2023-3276	Animalia	Chordata	Aves	Accipitriformes	Accipitridae	Aquila	Aquila fasciata	species	PBR	MaterialCitation	Fuentenovilla	40.358	-3.129	4000	WGS84	2019-2020	2019/2020	VU			águila perdicera	no
BOE-A-2023-3276:D-PBR:119	detected	BOE-A-2023-3276	Animalia	Chordata	Aves	Accipitriformes	Accipitridae	Circus	Circus pygargus	species	PBR	MaterialCitation	Fuentenovilla	40.366	-3.073	5000	WGS84	2019-2020	2019/2020	VU			Aguilucho cenizo	no
BOE-A-2023-3276:D-PBR:120	detected	BOE-A-2023-3276	Animalia	Chordata	Aves	Accipitriformes	Accipitridae	Milvus	Milvus milvus	species	PBR	MaterialCitation	Fuentenovilla	40.358	-3.129	4000	WGS84	2019-2020	2019/2020	EN			milano real	no
BOE-A-2023-3276:ND-BD:5	not detected	BOE-A-2023-3276	Animalia	Chordata	Aves	Pteroclidiformes	Pteroclididae	Pterocles	Pterocles alchata	species	bibliographic data		Fuentenovilla						2023	VU			ganga ibérica	no
BOE-A-2023-3276:D-BD:121	detected	BOE-A-2023-3276	Animalia	Chordata	Aves	Pteroclidiformes	Pteroclididae	Pterocles	Pterocles orientalis	species	bibliographic data		Fuentenovilla						2023	VU			ortega	no
BOE-A-2023-3091:D-PBR:122	detected	BOE-A-2023-3091	Animalia	Chordata	Aves	Accipitriformes	Accipitridae	Aegypius	Aegypius monachus	species	PBR	MaterialCitation	Málaga del Fresno	40.801	-3.273	15000	WGS84		2023	VU			Aegypius monachus	no
BOE-A-2023-3091:D-PBR:123	detected	BOE-A-2023-3091	Animalia	Chordata	Aves	Accipitriformes	Accipitridae	Aquila	Aquila adalberti	species	PBR	MaterialCitation	Málaga del Fresno	40.801	-3.273	15000	WGS84		2023	EN			Aquila adalberti	no
BOE-A-2023-3091:D-BD:124	detected	BOE-A-2023-3091	Animalia	Chordata	Aves	Accipitriformes	Accipitridae	Aquila	Aquila fasciata	species	bibliographic data		Málaga del Fresno	40.801	-3.273	15000	WGS84		2023	VU	Dirección General de Medio Natural y Biodiversidad de la Junta de Comunidades de Castilla-La Mancha		Aquila fasciata	no
BOE-A-2023-3091:D-BD:125	detected	BOE-A-2023-3091	Animalia	Chordata	Aves	Charadriiformes	Laridae	Chlidonias	Chlidonias niger	species	bibliographic data		Guadalajara						2023	EN			Chlidonias niger	no
BOE-A-2023-3091:D-PBR:126	detected	BOE-A-2023-3091	Animalia	Chordata	Aves	Accipitriformes	Accipitridae	Circus	Circus pygargus	species	PBR	MaterialCitation	Málaga del Fresno	40.801	-3.273	15000	WGS84		2023	VU			Circus pygargus	no
BOE-A-2023-3091:D-PBR:127	detected	BOE-A-2023-3091	Animalia	Chordata	Aves	Accipitriformes	Accipitridae	Milvus	Milvus milvus	species	PBR	MaterialCitation	Málaga del Fresno	40.801	-3.273	15000	WGS84		2023	EN			Milvus milvus	no
BOE-A-2023-3091:D-PBR:128	detected	BOE-A-2023-3091	Animalia	Chordata	Mammalia	Chiroptera	Miniopteridae	Miniopterus	Miniopterus schreibersii	species	PBR	MaterialCitation	Málaga del Fresno	40.801	-3.273	15000	WGS84		2023	VU			Miniopterus schreibersii	no
BOE-A-2023-3091:D-PBR:129	detected	BOE-A-2023-3091	Animalia	Chordata	Mammalia	Chiroptera	Vespertilionidae	Nyctalus	Nyctalus lasiopterus	species	PBR	MaterialCitation	Málaga del Fresno	40.801	-3.273	15000	WGS84		2023	VU			Nyctalus lasiopterus	no
BOE-A-2023-3091:D-PBR:130	detected	BOE-A-2023-3091	Animalia	Chordata	Mammalia	Chiroptera	Vespertilionidae	Pipistrellus	Pipistrellus kuhlii	species	PBR	MaterialCitation	Málaga del Fresno	40.801	-3.273	15000	WGS84		2023	LESRPE			Pipistrellus kuhlii	no
BOE-A-2023-3091:D-PBR:131	detected	BOE-A-2023-3091	Animalia	Chordata	Mammalia	Chiroptera	Vespertilionidae	Pipistrellus	Pipistrellus pipistrellus	species	PBR	MaterialCitation	Málaga del Fresno	40.801	-3.273	15000	WGS84		2023	LESRPE			Pipistrellus pipistrellus	no
BOE-A-2023-3091:D-PBR:132	detected	BOE-A-2023-3091	Animalia	Chordata	Mammalia	Chiroptera	Vespertilionidae	Pipistrellus	Pipistrellus pygmaeus	species	PBR	MaterialCitation	Málaga del Fresno	40.801	-3.273	15000	WGS84		2023	LESRPE			Pipistrellus pygmaeus	no
BOE-A-2023-3091:D-BD:133	detected	BOE-A-2023-3091	Animalia	Chordata	Aves	Pteroclidiformes	Pteroclididae	Pterocles	Pterocles orientalis	species	bibliographic data		Málaga del Fresno	40.801	-3.273	15000	WGS84		2023	VU	No especifica		Pterocles orientalis	no
BOE-A-2023-3091:D-PBR:134	detected	BOE-A-2023-3091	Animalia	Chordata	Mammalia	Chiroptera	Rhinolophidae	Rhinolophus	Rhinolophus ferrumequinum	species	PBR	MaterialCitation	Málaga del Fresno	40.801	-3.273	15000	WGS84		2023	VU			Rhinolophus ferrumequinum	no
BOE-A-2023-3091:D-BD:135	detected	BOE-A-2023-3091	Animalia	Chordata	Aves	Otidiformes	Otididae	Tetrax	Tetrax tetrax	species	bibliographic data		Málaga del Fresno	40.801	-3.273	15000	WGS84		2023	EN	No especifica		Tetrax tetrax	no
BOE-A-2023-3090:D-PBR:136	detected	BOE-A-2023-3090	Animalia	Chordata	Aves	Accipitriformes	Accipitridae	Aegypius	Aegypius monachus	species	PBR	MaterialCitation	Parla	40.214	-3.745	7000	WGS84		2023	VU			Aegypius monachus	no
BOE-A-2023-3090:D-PBR:137	detected	BOE-A-2023-3090	Animalia	Chordata	Aves	Accipitriformes	Accipitridae	Circus	Circus pygargus	species	PBR	MaterialCitation	Parla	40.214	-3.745	7000	WGS84		2023	VU			Circus pygargus	no
BOE-A-2023-3090:D-PBR:138	detected	BOE-A-2023-3090	Animalia	Chordata	Aves	Accipitriformes	Accipitridae	Milvus	Milvus milvus	species	PBR	MaterialCitation	Parla	40.214	-3.745	7000	WGS84		2023	EN			Milvus milvus	no
BOE-A-2023-3090:D-PBR:139	detected	BOE-A-2023-3090	Animalia	Chordata	Aves	Otidiformes	Otididae	Tetrax	Tetrax tetrax	species	PBR	MaterialCitation	Parla	40.214	-3.745	7000	WGS84		2023	EN			Tetrax tetrax	no
BOE-A-2023-3088:D-BD:140	detected	BOE-A-2023-3088	Animalia	Chordata	Aves	Accipitriformes	Accipitridae	Aegypius	Aegypius monachus	species	bibliographic data		Carmona						2023	VU			Aegypius monachus	no
BOE-A-2023-3088:D-PBR:141	detected	BOE-A-2023-3088	Animalia	Chordata	Aves	Accipitriformes	Accipitridae	Aquila	Aquila adalberti	species	PBR	MaterialCitation	Carmona	37.533	-5.587	3500	WGS84	2020-2021	2020/2021	EN			Aquila adalberti	no
BOE-A-2023-3088:D-PBR:142	detected	BOE-A-2023-3088	Animalia	Chordata	Aves	Ciconiiformes	Ciconiidae	Ciconia	Ciconia nigra	species	PBR	MaterialCitation	Carmona	37.533	-5.587	3500	WGS84	2020-2021	2020/2021	VU			Ciconia nigra	no
BOE-A-2023-3088:D-PBR:143	detected	BOE-A-2023-3088	Animalia	Chordata	Aves	Accipitriformes	Accipitridae	Circus	Circus pygargus	species	PBR	MaterialCitation	Carmona	37.533	-5.587	3500	WGS84	2020-2021	2020/2021	VU			Circus pygargus	no
BOE-A-2023-3088:D-PBR:144	detected	BOE-A-2023-3088	Animalia	Chordata	Aves	Accipitriformes	Accipitridae	Milvus	Milvus milvus	species	PBR	MaterialCitation	Carmona	37.533	-5.587	3500	WGS84	2020-2021	2020/2021	EN			Milvus milvus	no
BOE-A-2023-3088:D-PBR:145	detected	BOE-A-2023-3088	Animalia	Chordata	Aves	Otidiformes	Otididae	Tetrax	Tetrax tetrax	species	PBR	MaterialCitation	Carmona	37.533	-5.587	3500	WGS84	2020-2021	2020/2021	EN			Tetrax tetrax	no
BOE-A-2023-3087:D-PBR:146	detected	BOE-A-2023-3087	Animalia	Chordata	Aves	Accipitriformes	Accipitridae	Aegypius	Aegypius monachus	species	PBR	MaterialCitation	Seseña	40.109	-3.715	20000	WGS84		2023	VU			buitre negro	no
BOE-A-2023-3087:D-PBR:147	detected	BOE-A-2023-3087	Animalia	Chordata	Aves	Accipitriformes	Accipitridae	Aquila	Aquila adalberti	species	PBR	MaterialCitation	Seseña	40.109	-3.715	20000	WGS84		2023	EN			águila imperial ibérica	no
BOE-A-2023-3087:D-PBR:148	detected	BOE-A-2023-3087	Animalia	Chordata	Aves	Accipitriformes	Accipitridae	Aquila	Aquila fasciata	species	PBR	MaterialCitation	Seseña	40.109	-3.715	20000	WGS84		2023	VU			águila perdicera	no
BOE-A-2023-3087:D-PBR:149	detected	BOE-A-2023-3087	Animalia	Chordata	Aves	Accipitriformes	Accipitridae	Circus	Circus pygargus	species	PBR	MaterialCitation	Seseña	40.109	-3.715	20000	WGS84		2023	VU			aguilucho cenizo	no
BOE-A-2023-3087:D-PBR:150	detected	BOE-A-2023-3087	Animalia	Chordata	Mammalia	Chiroptera	Vespertilionidae	Eptesicus	Eptesicus serotinus	species	PBR	MaterialCitation	Seseña	40.109	-3.715	20000	WGS84		2023	LESRPE			Eptesicus serotinus	no
BOE-A-2023-3087:D-PBR:151	detected	BOE-A-2023-3087	Animalia	Chordata	Aves	Accipitriformes	Accipitridae	Milvus	Milvus milvus	species	PBR	MaterialCitation	Seseña	40.109	-3.715	20000	WGS84		2023	EN			milano real	no
BOE-A-2023-3087:D-PBR:152	detected	BOE-A-2023-3087	Animalia	Chordata	Mammalia	Chiroptera	Miniopteridae	Miniopterus	Miniopterus schreibersii	species	PBR	MaterialCitation	Seseña	40.109	-3.715	20000	WGS84		2023	VU			murciélago de cueva	no
BOE-A-2023-3087:D-PBR:153	detected	BOE-A-2023-3087	Animalia	Chordata	Mammalia	Chiroptera	Vespertilionidae	Myotis	Myotis blythii	species	PBR	MaterialCitation	Seseña	40.109	-3.715	20000	WGS84		2023	VU			Myotis blythii	no
BOE-A-2023-3087:D-PBR:154	detected	BOE-A-2023-3087	Animalia	Chordata	Mammalia	Chiroptera	Vespertilionidae	Myotis	Myotis myotis	species	PBR	MaterialCitation	Seseña	40.109	-3.715	20000	WGS84		2023	VU			Myotis myotis	no
BOE-A-2023-3087:DE:12	detection error	BOE-A-2023-3087	Animalia	Chordata	Mammalia	Cetacea	Delphinidae	Orcinus	Orcinus orca		error									VU
BOE-A-2023-3087:D-PBR:155	detected	BOE-A-2023-3087	Animalia	Chordata	Mammalia	Chiroptera	Rhinolophidae	Rhinolophus	Rhinolophus euryale	species	PBR	MaterialCitation	Seseña	40.109	-3.715	20000	WGS84		2023	VU			Rhinolophus euryale	no
BOE-A-2023-3087:D-PBR:156	detected	BOE-A-2023-3087	Animalia	Chordata	Mammalia	Chiroptera	Rhinolophidae	Rhinolophus	Rhinolophus ferrumequinum	species	PBR	MaterialCitation	Seseña	40.109	-3.715	20000	WGS84		2023	VU			Rhinolophus ferrumequinum	no
BOE-A-2023-3087:D-PBR:157	detected	BOE-A-2023-3087	Animalia	Chordata	Mammalia	Chiroptera	Rhinolophidae	Rhinolophus	Rhinolophus mehelyi	species	PBR	MaterialCitation	Seseña	40.109	-3.715	20000	WGS84		2023	VU			Rhinolophus mehelyi	no
BOE-A-2023-3087:D-PBR:158	detected	BOE-A-2023-3087	Animalia	Chordata	Aves	Otidiformes	Otididae	Tetrax	Tetrax tetrax	species	PBR	MaterialCitation	Seseña	40.109	-3.715	20000	WGS84		2023	EN			sisón común	no
BOE-A-2023-3086:D-BD:159	detected	BOE-A-2023-3086	Animalia	Chordata	Aves	Accipitriformes	Accipitridae	Aquila	Aquila fasciata	species	bibliographic data								2023	VU			águila perdicera	no
BOE-A-2023-3086:D-BD:160	detected	BOE-A-2023-3086	Animalia	Chordata	Aves	Ciconiiformes	Ciconiidae	Ciconia	Ciconia nigra	species	bibliographic data								2023	VU			cigüeña negra	no
BOE-A-2023-3086:D-BD:161	detected	BOE-A-2023-3086	Animalia	Chordata	Aves	Accipitriformes	Accipitridae	Milvus	Milvus milvus	species	bibliographic data								2023	EN			milano real	no
BOE-A-2023-3086:ND-BD:6	not detected	BOE-A-2023-3086	Animalia	Chordata	Aves	Accipitriformes	Accipitridae	Neophron	Neophron percnopterus	species	bibliographic data								2023	VU			alimoche	no
BOE-A-2023-3085:ND-BD:7	not detected	BOE-A-2023-3085	Animalia	Chordata	Aves	Accipitriformes	Accipitridae	Circus	Circus pygargus	species	bibliographic data		Pantoja	40.056	-3.807	26000	WGS84		2023	VU			aguiluchos cenizo	no
BOE-A-2023-3085:D-BD:162	detected	BOE-A-2023-3085	Animalia	Chordata	Reptilia	Testudines	Emydidae	Emys	Emys orbicularis	species	bibliographic data		Pantoja	40.056	-3.807	26000	WGS84		2023	VU			Emys orbicularis	no
BOE-A-2023-3085:D-PBR:163	detected	BOE-A-2023-3085	Animalia	Chordata	Aves	Accipitriformes	Accipitridae	Milvus	Milvus milvus	species	PBR	MaterialCitation	Pantoja	40.056	-3.807	26000	WGS84	2020-2021	2020/2021	EN			Milvus milvus	no
BOE-A-2023-3085:ND-BD:8	not detected	BOE-A-2023-3085	Animalia	Chordata	Aves	Pteroclidiformes	Pteroclididae	Pterocles	Pterocles alchata	species	bibliographic data		Pantoja	40.056	-3.807	26000	WGS84		2023	VU			ganga ibérica	no
BOE-A-2023-3085:D-BD:164	detected	BOE-A-2023-3085	Animalia	Chordata	Aves	Pteroclidiformes	Pteroclididae	Pterocles	Pterocles orientalis	species	bibliographic data		Pantoja	40.056	-3.807	26000	WGS84		2023	VU			ortega	no
BOE-A-2023-3085:D-BD:165	detected	BOE-A-2023-3085	Animalia	Chordata	Aves	Otidiformes	Otididae	Tetrax	Tetrax tetrax	species	bibliographic data		Pantoja	40.056	-3.807	26000	WGS84		2023	EN			Tetrax tetrax	no
BOE-A-2023-2930:D-PBR:166	detected	BOE-A-2023-2930	Animalia	Chordata	Aves	Accipitriformes	Accipitridae	Aquila	Aquila fasciata	species	PBR	MaterialCitation	Candasnos	41.547	0.063	3000	WGS84		2023	VU			Aquila fasciata	no
BOE-A-2023-2930:D-BD:167	detected	BOE-A-2023-2930	Animalia	Chordata	Aves	Passeriformes	Alaudidae	Chersophilus	Chersophilus duponti	species	bibliographic data		Candasnos	41.547	0.063	3000	WGS84		2023	EN	ZEPA El Basar, Las Menorcas y Llanos de Cardiel		Chersophilus duponti	no
BOE-A-2023-2930:D-PBR:168	detected	BOE-A-2023-2930	Animalia	Chordata	Aves	Accipitriformes	Accipitridae	Circus	Circus pygargus	species	PBR	MaterialCitation	Candasnos	41.547	0.063	3000	WGS84		2023	VU			aguilucho cenizo	no
BOE-A-2023-2930:D-BD:169	detected	BOE-A-2023-2930	Animalia	Chordata	Aves	Accipitriformes	Accipitridae	Gypaetus	Gypaetus barbatus	species	bibliographic data		Candasnos	41.547	0.063	25000	WGS84		2023	EN			quebrantahuesos	no
BOE-A-2023-2930:D-PBR:170	detected	BOE-A-2023-2930	Animalia	Chordata	Aves	Accipitriformes	Accipitridae	Milvus	Milvus milvus	species	PBR	MaterialCitation	Fraga	41.494	0.208	2500	WGS84		2023	EN			Milvus milvus	no
BOE-A-2023-2930:D-PBR:171	detected	BOE-A-2023-2930	Animalia	Chordata	Aves	Accipitriformes	Accipitridae	Milvus	Milvus milvus	species	PBR	MaterialCitation	Candasnos	41.553	0.054	3000	WGS84		2023	EN			Milvus milvus	no
BOE-A-2023-2930:D-PBR:172	detected	BOE-A-2023-2930	Animalia	Chordata	Aves	Accipitriformes	Accipitridae	Neophron	Neophron percnopterus	species	PBR	MaterialCitation	Candasnos	41.547	0.063	3000	WGS84		2023	VU			Neophron percnopterus	no
BOE-A-2023-2930:DE:13	detection error	BOE-A-2023-2930	Animalia	Chordata	Mammalia	Cetacea	Delphinidae	Orcinus	Orcinus orca		error									VU
BOE-A-2023-2930:D-BD:173	detected	BOE-A-2023-2930	Animalia	Chordata	Aves	Accipitriformes	Pandionidae	Pandion	Pandion haliaetus	species	bibliographic data		Candasnos	41.547	0.063	3000	WGS84		2023	VU	ZEPA Valcuerna Serreta Negra y Liberola		Pandion haliaetus	no
BOE-A-2023-2930:DE:14	detection error	BOE-A-2023-2930	Animalia	Chordata	Mammalia	Chiroptera	Vespertilionidae	Plecotus	Plecotus auritus		error									LESRPE			septentrional
BOE-A-2023-2930:D-PBR:174	detected	BOE-A-2023-2930	Animalia	Chordata	Aves	Pteroclidiformes	Pteroclididae	Pterocles	Pterocles alchata	species	PBR	MaterialCitation	Candasnos	41.547	0.063	3000	WGS84		2023	VU			Pterocles alchata	no
BOE-A-2023-2930:D-PBR:175	detected	BOE-A-2023-2930	Animalia	Chordata	Aves	Pteroclidiformes	Pteroclididae	Pterocles	Pterocles orientalis	species	PBR	MaterialCitation	Candasnos	41.547	0.063	3000	WGS84		2023	VU			Pterocles orientalis	no
BOE-A-2023-2930:D-PBR:176	detected	BOE-A-2023-2930	Animalia	Chordata	Aves	Otidiformes	Otididae	Tetrax	Tetrax tetrax	species	PBR	MaterialCitation	Candasnos	41.547	0.063	3000	WGS84		2023	EN			Tetrax tetrax	no
BOE-A-2023-2929:D-PBR:177	detected	BOE-A-2023-2929	Animalia	Chordata	Aves	Accipitriformes	Accipitridae	Circus	Circus pygargus	species	PBR	MaterialCitation	Cabañas	43.445	-8.099	1000	WGS84	2020-2021	2020/2021	VU			Circus pygargus	no
BOE-A-2023-2929:D-PBR:178	detected	BOE-A-2023-2929	Animalia	Chordata	Mammalia	Chiroptera	Vespertilionidae	Eptesicus	Eptesicus serotinus	species	PBR	MaterialCitation	Neda	43.478	-8.118	8500	WGS84	2020-2021	2020/2021	LESRPE		158	Eptesicus serotinus	no
BOE-A-2023-2929:D-PBR:179	detected	BOE-A-2023-2929	Animalia	Chordata	Aves	Accipitriformes	Accipitridae	Milvus	Milvus milvus	species	PBR	MaterialCitation	Neda	43.519	-8.141	1000	WGS84	2020-2021	2020/2021	EN			Milvus milvus	no
BOE-A-2023-2929:D-PBR:180	detected	BOE-A-2023-2929	Animalia	Chordata	Mammalia	Chiroptera	Vespertilionidae	Myotis	Myotis alcathoe	species	PBR	MaterialCitation	Neda	43.478	-8.118	8500	WGS84	2020-2021	2020/2021	LESRPE			Myotis alcathoe	no
BOE-A-2023-2929:D-PBR:181	detected	BOE-A-2023-2929	Animalia	Chordata	Mammalia	Chiroptera	Vespertilionidae	Myotis	Myotis myotis	species	PBR	MaterialCitation	Neda	43.478	-8.118	8500	WGS84	2020-2021	2020/2021	VU			Myotis myotis	no
BOE-A-2023-2929:D-BD:182	detected	BOE-A-2023-2929	Animalia	Chordata	Aves	Charadriiformes	Scolopacidae	Numenius	Numenius arquata	species	bibliographic data		A Coruña						2023	EN			Numenius arquata	no
BOE-A-2023-2929:D-PBR:183	detected	BOE-A-2023-2929	Animalia	Chordata	Aves	Accipitriformes	Pandionidae	Pandion	Pandion haliaetus	species	PBR	MaterialCitation	Puentes de García Rodríguez	43.456	-7.893	2200	WGS84	2020-2021	2020/2021	VU			Pandion haliaetus	no
BOE-A-2023-2929:D-BD:184	detected	BOE-A-2023-2929	Animalia	Chordata	Petromyzonti	Petromyzontiformes	Petromyzontidae	Petromyzon	Petromyzon marinus	species	bibliographic data		A Coruña						2023	EN			Petromyzon marinus	no
BOE-A-2023-2929:D-BD:185	detected	BOE-A-2023-2929	Animalia	Chordata	Aves	Suliformes	Phalacrocoracidae	Phalacrocorax	Phalacrocorax aristotelis	species	bibliographic data		Neda	43.519	-8.141	1000	WGS84	2020-2021	2020/2021	VU			Phalacrocorax aristotelis	no
BOE-A-2023-2929:D-BD:186	detected	BOE-A-2023-2929	Animalia	Chordata	Mammalia	Cetacea	Phocoenidae	Phocoena	Phocoena phocoena	species	bibliographic data		A Coruña						2023	EN			Phocoena phocoena	no
BOE-A-2023-2929:D-PBR:187	detected	BOE-A-2023-2929	Animalia	Chordata	Mammalia	Chiroptera	Vespertilionidae	Pipistrellus	Pipistrellus pipistrellus	species	PBR	MaterialCitation	Neda	43.478	-8.118	8500	WGS84	2020-2021	2020/2021	LESRPE		1694	Pipistrellus pipistrellus	no
BOE-A-2023-2929:D-PBR:188	detected	BOE-A-2023-2929	Animalia	Chordata	Mammalia	Chiroptera	Vespertilionidae	Plecotus	Plecotus austriacus	species	PBR	MaterialCitation	Neda	43.478	-8.118	8500	WGS84	2020-2021	2020/2021	LESRPE			Plecotus austriacus	no
BOE-A-2023-2929:DE:15	detection error	BOE-A-2023-2929	Animalia	Chordata	Aves	Pteroclidiformes	Pteroclididae	Pterocles	Pterocles orientalis		error									VU
BOE-A-2023-2929:D-BD:189	detected	BOE-A-2023-2929	Animalia	Chordata	Aves	Procellariiformes	Procellariidae	Puffinus	Puffinus mauretanicus	species	bibliographic data		A Coruña						2023	EN			Puffinus mauretanicus	no
BOE-A-2023-2929:D-BD:190	detected	BOE-A-2023-2929	Animalia	Chordata	Mammalia	Chiroptera	Rhinolophidae	Rhinolophus	Rhinolophus ferrumequinum	species	bibliographic data		A Coruña						2023	VU			Rhinolophus ferrumequinum	no
BOE-A-2023-2929:D-BD:191	detected	BOE-A-2023-2929	Animalia	Chordata	Mammalia	Chiroptera	Rhinolophidae	Rhinolophus	Rhinolophus hipposideros	species	bibliographic data								2023	LESRPE			Rhinolophus hipposideros	no
BOE-A-2023-2929:D-BD:192	detected	BOE-A-2023-2929	Animalia	Chordata	Mammalia	Cetacea	Delphinidae	Tursiops	Tursiops truncatus	species	bibliographic data		Neda	43.519	-8.141	1000	WGS84	2020-2021	2020/2021	VU			Tursiops truncatus	no
BOE-A-2023-2929:D-BD:193	detected	BOE-A-2023-2929	Animalia	Chordata	Aves	Charadriiformes	Alcidae	Uria	Uria aalge	species	bibliographic data		A Coruña						2023	EN			Uria aalge	no
BOE-A-2023-2928:D-PBR:194	detected	BOE-A-2023-2928	Animalia	Chordata	Aves	Accipitriformes	Accipitridae	Aegypius	Aegypius monachus	species	PBR	MaterialCitation	Torres de la Alameda	40.424	-3.351	8000	WGS84		2023	VU			buitre negro	no
BOE-A-2023-2928:D-PBR:195	detected	BOE-A-2023-2928	Animalia	Chordata	Aves	Accipitriformes	Accipitridae	Aquila	Aquila adalberti	species	PBR	MaterialCitation	Torres de la Alameda	40.424	-3.351	8000	WGS84		2023	EN			Aquila adalberti	no
BOE-A-2023-2928:D-PBR:196	detected	BOE-A-2023-2928	Animalia	Chordata	Aves	Accipitriformes	Accipitridae	Aquila	Aquila fasciata	species	PBR	MaterialCitation	Torres de la Alameda	40.424	-3.351	8000	WGS84		2023	VU			Aquila fasciata	no
BOE-A-2023-2928:D-PBR:197	detected	BOE-A-2023-2928	Animalia	Chordata	Aves	Accipitriformes	Accipitridae	Circus	Circus pygargus	species	PBR	MaterialCitation	Torres de la Alameda	40.424	-3.351	8000	WGS84		2023	VU			Circus pygargus	no
BOE-A-2023-2928:D-PBR:198	detected	BOE-A-2023-2928	Animalia	Chordata	Aves	Accipitriformes	Accipitridae	Milvus	Milvus milvus	species	PBR	MaterialCitation	Torres de la Alameda	40.424	-3.351	8000	WGS84		2023	EN			Milvus milvus	no
BOE-A-2023-2928:D-PBR:199	detected	BOE-A-2023-2928	Animalia	Chordata	Aves	Accipitriformes	Accipitridae	Neophron	Neophron percnopterus	species	PBR	MaterialCitation	Torres de la Alameda	40.424	-3.351	8000	WGS84		2023	VU			Neophron percnopterus	no
BOE-A-2023-2928:DE:16	detection error	BOE-A-2023-2928	Animalia	Chordata	Mammalia	Chiroptera	Vespertilionidae	Plecotus	Plecotus austriacus		error									LESRPE			meridional
BOE-A-2023-2928:D-BD:200	detected	BOE-A-2023-2928	Animalia	Chordata	Aves	Pteroclidiformes	Pteroclididae	Pterocles	Pterocles alchata	species	bibliographic data		Torres de la Alameda	40.424	-3.351	8000	WGS84		2023	VU	ZEPA ES0000142		Pterocles alchata	no
BOE-A-2023-2928:D-PBR:201	detected	BOE-A-2023-2928	Animalia	Chordata	Aves	Otidiformes	Otididae	Tetrax	Tetrax tetrax	species	PBR	MaterialCitation	Torres de la Alameda	40.424	-3.351	8000	WGS84		2023	EN			Tetrax tetrax	no
BOE-A-2023-2928:DE:17	detection error	BOE-A-2023-2928	Animalia	Chordata	Aves	Charadriiformes	Turnicidae	Turnix	Turnix sylvaticus		error									EN			avetorillo
BOE-A-2023-2927:D-PBR:202	detected	BOE-A-2023-2927	Animalia	Chordata	Aves	Accipitriformes	Accipitridae	Aegypius	Aegypius monachus	species	PBR	MaterialCitation	Pozuelo del Rey	40.364	-3.351	7000	WGS84		2023	VU			Aegypius monachus	no
BOE-A-2023-2927:D-PBR:203	detected	BOE-A-2023-2927	Animalia	Chordata	Aves	Accipitriformes	Accipitridae	Aquila	Aquila adalberti	species	PBR	MaterialCitation	Nuevo Baztán	40.389	-3.255	1500	WGS84		2023	EN			Aquila adalberti	no
BOE-A-2023-2927:D-BD:204	detected	BOE-A-2023-2927	Animalia	Chordata	Aves	Accipitriformes	Accipitridae	Aquila	Aquila fasciata	species	bibliographic data								2023	VU			águila perdicera	no
BOE-A-2023-2927:D-PBR:205	detected	BOE-A-2023-2927	Animalia	Chordata	Aves	Accipitriformes	Accipitridae	Circus	Circus pygargus	species	PBR	MaterialCitation	Nuevo Baztán	40.389	-3.255	1500	WGS84		2023	VU			Circus pygargus	no
BOE-A-2023-2927:D-PBR:206	detected	BOE-A-2023-2927	Animalia	Chordata	Aves	Accipitriformes	Accipitridae	Milvus	Milvus milvus	species	PBR	MaterialCitation	Pozuelo del Rey	40.364	-3.351	7000	WGS84		2023	EN			Milvus milvus	no
BOE-A-2023-2927:D-BD:207	detected	BOE-A-2023-2927	Animalia	Chordata	Mammalia	Chiroptera	Vespertilionidae	Myotis	Myotis myotis	species	bibliographic data								2023	VU			Myotis myotis	no
BOE-A-2023-2927:DE:18	detection error	BOE-A-2023-2927	Animalia	Chordata	Mammalia	Cetacea	Delphinidae	Orcinus	Orcinus orca		error									VU
BOE-A-2023-2927:D-BD:208	detected	BOE-A-2023-2927	Animalia	Chordata	Mammalia	Chiroptera	Rhinolophidae	Rhinolophus	Rhinolophus ferrumequinum	species	bibliographic data								2023	VU			murciélago grande de herradura	no
BOE-A-2023-2927:D-PBR:209	detected	BOE-A-2023-2927	Animalia	Chordata	Aves	Otidiformes	Otididae	Tetrax	Tetrax tetrax	species	PBR	MaterialCitation	Corpa	40.401	-3.257	1000	WGS84		2023	EN		3	sisón común	no
BOE-A-2023-2926:D-PBR:210	detected	BOE-A-2023-2926	Animalia	Chordata	Aves	Accipitriformes	Accipitridae	Aquila	Aquila fasciata	species	PBR	MaterialCitation	Almansa	38.834	-1.005	2000	WGS84	2019-2021	2019/2021	VU			Aquila fasciata	no
BOE-A-2023-2926:D-PBR:211	detected	BOE-A-2023-2926	Animalia	Chordata	Aves	Accipitriformes	Accipitridae	Circus	Circus pygargus	species	PBR	MaterialCitation	Almansa	38.834	-1.005	2000	WGS84	2019-2021	2019/2021	VU			aguilucho cenizo	no
BOE-A-2023-2926:DE:19	detection error	BOE-A-2023-2926	Animalia	Chordata	Mammalia	Cetacea	Delphinidae	Orcinus	Orcinus orca		error									VU
BOE-A-2023-2926:ND-A:9	not detected	BOE-A-2023-2926	Animalia	Chordata	Aves	Pteroclidiformes	Pteroclididae	Pterocles	Pterocles alchata	species	absence		Almansa	38.834	-1.005	2000	WGS84	2019-2021	2019/2021	VU			gangas común	no
BOE-A-2023-2926:D-A:212	detected	BOE-A-2023-2926	Animalia	Chordata	Aves	Pteroclidiformes	Pteroclididae	Pterocles	Pterocles orientalis	species	absence		Almansa	38.834	-1.005	2000	WGS84	2019-2021	2019/2021	VU			ortega	no
BOE-A-2023-2926:D-A:213	detected	BOE-A-2023-2926	Animalia	Chordata	Aves	Otidiformes	Otididae	Tetrax	Tetrax tetrax	species	absence		Almansa	38.834	-1.005	2000	WGS84	2019-2021	2019/2021	EN			sisón común	no
BOE-A-2023-2925:D-BD:214	detected	BOE-A-2023-2925	Animalia	Chordata	Aves	Accipitriformes	Accipitridae	Aegypius	Aegypius monachus	species	bibliographic data		Alcántara	39.647	-6.966	4000	WGS84		2023	VU	Plan de Conservación del Hábitat del Buitre Negro		Aegypius monachus	no
BOE-A-2023-2925:D-BD:215	detected	BOE-A-2023-2925	Animalia	Chordata	Aves	Accipitriformes	Accipitridae	Aquila	Aquila fasciata	species	bibliographic data		Alcántara	39.647	-6.966	4000	WGS84		2023	VU			Aquila fasciata	no
BOE-A-2023-2925:D-BD:216	detected	BOE-A-2023-2925	Animalia	Chordata	Aves	Ciconiiformes	Ciconiidae	Ciconia	Ciconia nigra	species	bibliographic data		Alcántara	39.647	-6.966	4000	WGS84		2023	VU			Ciconia nigra	no
BOE-A-2023-2925:D-PBR:217	detected	BOE-A-2023-2925	Animalia	Chordata	Aves	Accipitriformes	Accipitridae	Circus	Circus pygargus	species	PBR	MaterialCitation	Alcántara	39.647	-6.966	4000	WGS84		2023	VU		2	Circus pygargus	no
BOE-A-2023-2925:D-PBR:218	detected	BOE-A-2023-2925	Animalia	Chordata	Reptilia	Testudines	Emydidae	Emys	Emys orbicularis	species	PBR	MaterialCitation	Alcántara	39.647	-6.966	4000	WGS84		2023	VU			Emys orbicularis	no
BOE-A-2023-2925:D-BD:219	detected	BOE-A-2023-2925	Animalia	Chordata	Mammalia	Carnivora	Felidae	Lynx	Lynx pardinus	species	bibliographic data		Alcántara	39.647	-6.966	4000	WGS84		2023	EN			Lynx pardinus	no
BOE-A-2023-2925:D-BD:220	detected	BOE-A-2023-2925	Animalia	Chordata	Mammalia	Rodentia	Cricetidae	Microtus	Microtus cabrerae	species	bibliographic data		Alcántara	39.647	-6.966	4000	WGS84		2023	VU	No especifica		Microtus cabrerae	no
BOE-A-2023-2925:D-BD:221	detected	BOE-A-2023-2925	Animalia	Chordata	Aves	Accipitriformes	Accipitridae	Neophron	Neophron percnopterus	species	bibliographic data		Alcántara	39.647	-6.966	4000	WGS84		2023	VU	ZEPA		Neophron percnopterus	no
BOE-A-2023-2925:ND-BD:10	not detected	BOE-A-2023-2925	Animalia	Chordata	Aves	Pteroclidiformes	Pteroclididae	Pterocles	Pterocles alchata	species	bibliographic data		Alcántara	39.647	-6.966	4000	WGS84		2023	VU			ganga ibérica	no
BOE-A-2023-2925:D-BD:222	detected	BOE-A-2023-2925	Animalia	Chordata	Aves	Pteroclidiformes	Pteroclididae	Pterocles	Pterocles orientalis	species	bibliographic data		Alcántara	39.647	-6.966	4000	WGS84		2023	VU			ortega	no
BOE-A-2023-2925:D-BD:223	detected	BOE-A-2023-2925	Animalia	Chordata	Mammalia	Chiroptera	Rhinolophidae	Rhinolophus	Rhinolophus euryale	species	bibliographic data		Alcántara	39.647	-6.966	4000	WGS84		2023	VU			Rhinolophus euryale	no
BOE-A-2023-2925:D-BD:224	detected	BOE-A-2023-2925	Animalia	Chordata	Mammalia	Chiroptera	Rhinolophidae	Rhinolophus	Rhinolophus mehelyi	species	bibliographic data		Alcántara	39.647	-6.966	4000	WGS84		2023	VU			Rhinolophus mehelyi	no
BOE-A-2023-2925:D-PBR:225	detected	BOE-A-2023-2925	Animalia	Chordata	Aves	Otidiformes	Otididae	Tetrax	Tetrax tetrax	species	PBR	MaterialCitation	Alcántara	39.647	-6.966	4000	WGS84		2023	EN			Tetrax tetrax	no
BOE-A-2023-2924:D-BD:226	detected	BOE-A-2023-2924	Animalia	Chordata	Aves	Accipitriformes	Accipitridae	Circus	Circus pygargus	species	bibliographic data		Santas Martas	42.475	-5.291	7000	WGS84	2020-2021	2020/2021	VU			Circus pygargus	no
BOE-A-2023-2924:D-PBR:227	detected	BOE-A-2023-2924	Animalia	Chordata	Aves	Accipitriformes	Accipitridae	Milvus	Milvus milvus	species	PBR	MaterialCitation	Santas Martas	42.475	-5.291	7000	WGS84	2020-2021	2020/2021	EN			Milvus milvus	no
BOE-A-2023-2924:D-BD:228	detected	BOE-A-2023-2924	Animalia	Chordata	Mammalia	Chiroptera	Vespertilionidae	Myotis	Myotis blythii	species	bibliographic data		Santas Martas	42.475	-5.291	7000	WGS84		2023	VU			Myotis blythii	no
BOE-A-2023-2924:D-BD:229	detected	BOE-A-2023-2924	Animalia	Chordata	Mammalia	Chiroptera	Vespertilionidae	Myotis	Myotis daubentonii	species	bibliographic data								2023	LESRPE			Myotis daubentoni	no
BOE-A-2023-2924:D-BD:230	detected	BOE-A-2023-2924	Animalia	Chordata	Mammalia	Chiroptera	Vespertilionidae	Myotis	Myotis myotis	species	bibliographic data		Santas Martas	42.475	-5.291	7000	WGS84		2023	VU			Myotis myotis	no
BOE-A-2023-2924:D-BD:231	detected	BOE-A-2023-2924	Animalia	Chordata	Aves	Pteroclidiformes	Pteroclididae	Pterocles	Pterocles orientalis	species	bibliographic data		Santas Martas	42.475	-5.291	7000	WGS84	2020-2021	2020/2021	VU			Pterocles orientalis	no
BOE-A-2023-2924:D-BD:232	detected	BOE-A-2023-2924	Animalia	Chordata	Aves	Otidiformes	Otididae	Tetrax	Tetrax tetrax	species	bibliographic data		Santas Martas	42.475	-5.291	7000	WGS84	2020-2021	2020/2021	EN			Tetrax tetrax	no
BOE-A-2023-2923:D-PBR:233	detected	BOE-A-2023-2923	Animalia	Chordata	Aves	Accipitriformes	Accipitridae	Aegypius	Aegypius monachus	species	PBR	MaterialCitation	Seseña	40.078	-3.685	11000	WGS84		2023	VU			Aegypius monachus	no
BOE-A-2023-2923:D-PBR:234	detected	BOE-A-2023-2923	Animalia	Chordata	Aves	Accipitriformes	Accipitridae	Aquila	Aquila adalberti	species	PBR	MaterialCitation	Seseña	40.078	-3.685	11000	WGS84		2023	EN			Aquila adalberti	no
BOE-A-2023-2923:ND-BD:11	not detected	BOE-A-2023-2923	Animalia	Chordata	Aves	Accipitriformes	Accipitridae	Aquila	Aquila fasciata	species	bibliographic data		Seseña	40.078	-3.685	11000	WGS84		2023	VU	Zonas de Importancia, Dispersión o Críticas para el águila perdicera		águila azor perdicera	no
BOE-A-2023-2923:D-BD:235	detected	BOE-A-2023-2923	Animalia	Chordata	Aves	Ciconiiformes	Ciconiidae	Ciconia	Ciconia nigra	species	bibliographic data		Seseña	40.078	-3.685	11000	WGS84		2023	VU	Zonas de Importancia, Dispersión o Críticas para la cigüeña negra		cigüeña negra	no
BOE-A-2023-2923:D-PBR:236	detected	BOE-A-2023-2923	Animalia	Chordata	Aves	Accipitriformes	Accipitridae	Circus	Circus pygargus	species	PBR	MaterialCitation	Seseña	40.078	-3.685	11000	WGS84		2023	VU			Circus pygargus	no
BOE-A-2023-2923:D-BD:237	detected	BOE-A-2023-2923	Animalia	Chordata	Mammalia	Carnivora	Felidae	Lynx	Lynx pardinus	species	bibliographic data		Seseña	40.078	-3.685	11000	WGS84		2023	EN	Zonas de Importancia, Dispersión o Críticas para el lince ibérico		lince ibérico	no
BOE-A-2023-2923:D-PBR:238	detected	BOE-A-2023-2923	Animalia	Chordata	Aves	Accipitriformes	Accipitridae	Milvus	Milvus milvus	species	PBR	MaterialCitation	Seseña	40.078	-3.685	11000	WGS84		2023	EN			Milvus milvus	no
BOE-A-2023-2923:ND-BD:12	not detected	BOE-A-2023-2923	Animalia	Chordata	Aves	Pteroclidiformes	Pteroclididae	Pterocles	Pterocles alchata	species	bibliographic data		Seseña	40.078	-3.685	11000	WGS84		2023	VU			gangas ibérica	no
BOE-A-2023-2923:D-BD:239	detected	BOE-A-2023-2923	Animalia	Chordata	Aves	Pteroclidiformes	Pteroclididae	Pterocles	Pterocles orientalis	species	bibliographic data		Seseña	40.078	-3.685	11000	WGS84		2023	VU			ortega	no
BOE-A-2023-2923:D-BD:240	detected	BOE-A-2023-2923	Animalia	Chordata	Aves	Otidiformes	Otididae	Tetrax	Tetrax tetrax	species	bibliographic data		Seseña	40.078	-3.685	11000	WGS84		2023	EN			sisón común	no
BOE-A-2023-2922:D-BD:241	detected	BOE-A-2023-2922	Animalia	Chordata	Aves	Accipitriformes	Accipitridae	Aegypius	Aegypius monachus	species	bibliographic data		Bujalance	37.937	-4.411	8000	WGS84		2023	VU	Departamento de Geodiversidad y Biodiversidad		Aegypius monachus	no
BOE-A-2023-2922:D-BD:242	detected	BOE-A-2023-2922	Animalia	Chordata	Aves	Accipitriformes	Accipitridae	Aquila	Aquila adalberti	species	bibliographic data		Bujalance	37.937	-4.411	8000	WGS84		2023	EN			Aquila adalberti	no
BOE-A-2023-2922:D-BD:243	detected	BOE-A-2023-2922	Animalia	Chordata	Aves	Accipitriformes	Accipitridae	Aquila	Aquila fasciata	species	bibliographic data		Bujalance	37.937	-4.411	8000	WGS84	2021-2022	2021/2022	VU	Departamento de Geodiversidad y Biodiversidad		Aquila fasciata	no
BOE-A-2023-2922:D-BD:244	detected	BOE-A-2023-2922	Animalia	Chordata	Aves	Ciconiiformes	Ciconiidae	Ciconia	Ciconia nigra	species	bibliographic data		Bujalance	37.937	-4.411	8000	WGS84		2023	VU	Departamento de Geodiversidad y Biodiversidad		Ciconia nigra	no
BOE-A-2023-2922:D-PBR:245	detected	BOE-A-2023-2922	Animalia	Chordata	Aves	Accipitriformes	Accipitridae	Circus	Circus pygargus	species	PBR	MaterialCitation	Bujalance	37.937	-4.411	8000	WGS84	2021-2022	2021/2022	VU		2	Circus pygargus	no
BOE-A-2023-2922:D-BD:246	detected	BOE-A-2023-2922	Animalia	Chordata	Aves	Passeriformes	Muscicapidae	Erythropygia	Erythropygia galactotes	species	bibliographic data		Bujalance	37.937	-4.411	8000	WGS84		2023	VU	Área de Distribación del alzacola rojizo		alzacola	no
BOE-A-2023-2922:D-BD:247	detected	BOE-A-2023-2922	Animalia	Chordata	Mammalia	Carnivora	Felidae	Lynx	Lynx pardinus	species	bibliographic data		Bujalance	37.937	-4.411	8000	WGS84		2023	EN			Lynx pardinus	no
BOE-A-2023-2922:D-PBR:248	detected	BOE-A-2023-2922	Animalia	Chordata	Aves	Accipitriformes	Accipitridae	Milvus	Milvus milvus	species	PBR	MaterialCitation	Bujalance	37.937	-4.411	8000	WGS84	2021-2022	2021/2022	EN			Milvus milvus	no
BOE-A-2023-2922:D-BD:249	detected	BOE-A-2023-2922	Animalia	Chordata	Aves	Accipitriformes	Accipitridae	Neophron	Neophron percnopterus	species	bibliographic data		Bujalance	37.937	-4.411	8000	WGS84		2023	VU	No especifica		Neophron percnopterus	no
BOE-A-2023-2922:D-BD:250	detected	BOE-A-2023-2922	Animalia	Chordata	Aves	Otidiformes	Otididae	Tetrax	Tetrax tetrax	species	bibliographic data		Bujalance	37.937	-4.411	8000	WGS84		2023	EN	No especifica		Tetrax tetrax	no
BOE-A-2023-2921:D-BD:251	detected	BOE-A-2023-2921	Animalia	Chordata	Aves	Pelecaniformes	Ardeidae	Botaurus	Botaurus stellaris	species	bibliographic data		Ortigueira	43.659	-7.808	7500	WGS84		2023	EN			Botaurus stellaris	no
BOE-A-2023-2921:D-BD:252	detected	BOE-A-2023-2921	Animalia	Chordata	Amphibia	Caudata	Salamandridae	Chioglossa	Chioglossa lusitanica	species	bibliographic data		Ortigueira	43.659	-7.808	7500	WGS84		2023	VU	No especifica		Chioglossa lusitanica	no
BOE-A-2023-2921:D-PBR:253	detected	BOE-A-2023-2921	Animalia	Chordata	Mammalia	Chiroptera	Vespertilionidae	Eptesicus	Eptesicus serotinus	species	PBR	MaterialCitation	Ortigueira	43.638	-7.822	7500	WGS84	2020-2021	2020/2021	LESRPE			Eptesicus serotinus	no
BOE-A-2023-2921:D-BD:254	detected	BOE-A-2023-2921	Animalia	Chordata	Aves	Accipitriformes	Accipitridae	Milvus	Milvus milvus	species	bibliographic data		Ortigueira	43.659	-7.808	7500	WGS84		2023	EN			Milvus milvus	no
BOE-A-2023-2921:D-BD:255	detected	BOE-A-2023-2921	Animalia	Chordata	Mammalia	Chiroptera	Vespertilionidae	Myotis	Myotis emarginatus	species	bibliographic data		Ortigueira	43.659	-7.808	7500	WGS84		2023	VU			Myotis emarginatus	no
BOE-A-2023-2921:D-BD:256	detected	BOE-A-2023-2921	Animalia	Chordata	Mammalia	Chiroptera	Vespertilionidae	Myotis	Myotis myotis	species	bibliographic data		Ortigueira	43.659	-7.808	7500	WGS84		2023	VU			Myotis myotis	no
BOE-A-2023-2921:D-BD:257	detected	BOE-A-2023-2921	Animalia	Chordata	Mammalia	Chiroptera	Vespertilionidae	Myotis	Myotis mystacinus	species	bibliographic data		Ortigueira	43.659	-7.808	7500	WGS84		2023	VU			Myotis mystacinus	no
BOE-A-2023-2921:D-PBR:258	detected	BOE-A-2023-2921	Animalia	Chordata	Aves	Accipitriformes	Accipitridae	Neophron	Neophron percnopterus	species	PBR	MaterialCitation	Ortigueira	43.659	-7.808	7500	WGS84	2020-2021	2020/2021	VU			Neophron percnopterus	no
BOE-A-2023-2921:D-BD:259	detected	BOE-A-2023-2921	Animalia	Chordata	Aves	Charadriiformes	Scolopacidae	Numenius	Numenius arquata	species	bibliographic data		Ortigueira	43.659	-7.808	7500	WGS84		2023	EN			Numenius arquata	no
BOE-A-2023-2921:D-PBR:260	detected	BOE-A-2023-2921	Animalia	Chordata	Mammalia	Chiroptera	Vespertilionidae	Pipistrellus	Pipistrellus pipistrellus	species	PBR	MaterialCitation	Ortigueira	43.638	-7.822	7500	WGS84	2020-2021	2020/2021	LESRPE			Pipistrellus pipistrellus	no
BOE-A-2023-2921:DE:20	detection error	BOE-A-2023-2921	Animalia	Chordata	Aves	Pteroclidiformes	Pteroclididae	Pterocles	Pterocles orientalis		error									VU
BOE-A-2023-2921:D-BD:261	detected	BOE-A-2023-2921	Animalia	Chordata	Aves	Procellariiformes	Procellariidae	Puffinus	Puffinus mauretanicus	species	bibliographic data		Ortigueira	43.659	-7.808	7500	WGS84		2023	EN			Puffinus mauretanicus	no
BOE-A-2023-2921:D-BD:262	detected	BOE-A-2023-2921	Animalia	Chordata	Mammalia	Chiroptera	Rhinolophidae	Rhinolophus	Rhinolophus ferrumequinum	species	bibliographic data			43.659	-7.808	7500	WGS84		2023	VU			Rhinolophus ferrumequinum	no
BOE-A-2023-2921:D-BD:263	detected	BOE-A-2023-2921	Animalia	Chordata	Mammalia	Chiroptera	Rhinolophidae	Rhinolophus	Rhinolophus hipposideros	species	bibliographic data								2023	LESRPE			Rhinolophus hipposideros	no
BOE-A-2023-2921:D-BD:264	detected	BOE-A-2023-2921	Animalia	Chordata	Aves	Otidiformes	Otididae	Tetrax	Tetrax tetrax	species	bibliographic data		Ortigueira	43.659	-7.808	7500	WGS84		2023	EN	Dirección Xeral de Patrimonio Natural de la Xunta de Galicia		Tetrax tetrax	no
BOE-A-2023-2921:D-BD:265	detected	BOE-A-2023-2921	Animalia	Chordata	Aves	Charadriiformes	Alcidae	Uria	Uria aalge	species	bibliographic data		Ortigueira	43.659	-7.808	7500	WGS84		2023	EN			Uria aalge	no
BOE-A-2023-2920:D-PBR:266	detected	BOE-A-2023-2920	Animalia	Chordata	Aves	Accipitriformes	Accipitridae	Aegypius	Aegypius monachus	species	PBR	MaterialCitation	Méntrida	40.23	-4.152	4000	WGS84	2020-2021	2020/2021	VU		26	Aegypius monachus	no
BOE-A-2023-2920:D-PBR:267	detected	BOE-A-2023-2920	Animalia	Chordata	Aves	Accipitriformes	Accipitridae	Aegypius	Aegypius monachus	species	PBR	MaterialCitation	Méntrida	40.304	-4.055	14000	WGS84	2020-2021	2020/2021	VU		29	Aegypius monachus	no
BOE-A-2023-2920:D-PBR:268	detected	BOE-A-2023-2920	Animalia	Chordata	Aves	Accipitriformes	Accipitridae	Aquila	Aquila adalberti	species	PBR	MaterialCitation	Méntrida	40.304	-4.055	14000	WGS84	2020-2021	2020/2021	EN			Aquila adalberti	no
BOE-A-2023-2920:D-PBR:269	detected	BOE-A-2023-2920	Animalia	Chordata	Aves	Accipitriformes	Accipitridae	Aquila	Aquila adalberti	species	PBR	MaterialCitation	Méntrida	40.23	-4.152	4000	WGS84	2020-2021	2020/2021	EN			Aquila adalberti	no
BOE-A-2023-2920:D-BD:270	detected	BOE-A-2023-2920	Animalia	Chordata	Aves	Accipitriformes	Accipitridae	Aquila	Aquila fasciata	species	bibliographic data		Méntrida	40.23	-4.152	14000	WGS84		2023	VU	GREFA		águila perdicera	no
BOE-A-2023-2920:D-BD:271	detected	BOE-A-2023-2920	Animalia	Chordata	Aves	Ciconiiformes	Ciconiidae	Ciconia	Ciconia nigra	species	bibliographic data		Méntrida	40.23	-4.152	4000	WGS84	2020-2021	2020/2021	VU	Plan de Recuperación de la cigüeña negra		Ciconia nigra	no
BOE-A-2023-2920:D-PBR:272	detected	BOE-A-2023-2920	Animalia	Chordata	Aves	Accipitriformes	Accipitridae	Circus	Circus pygargus	species	PBR	MaterialCitation	Méntrida	40.23	-4.152	4000	WGS84	2020-2021	2020/2021	VU		15	Circus pygargus	no
BOE-A-2023-2920:D-PBR:273	detected	BOE-A-2023-2920	Animalia	Chordata	Aves	Accipitriformes	Accipitridae	Circus	Circus pygargus	species	PBR	MaterialCitation	Méntrida	40.304	-4.055	14000	WGS84	2020-2021	2020/2021	VU		2	Circus pygargus	no
BOE-A-2023-2920:D-PBR:274	detected	BOE-A-2023-2920	Animalia	Chordata	Mammalia	Chiroptera	Vespertilionidae	Hypsugo	Hypsugo savii	species	PBR	MaterialCitation	Méntrida	40.241	-4.156	6000	WGS84		2023	LESRPE		2	Pipistrellus savii	no
BOE-A-2023-2920:D-BD:275	detected	BOE-A-2023-2920	Animalia	Chordata	Mammalia	Carnivora	Felidae	Lynx	Lynx pardinus	species	bibliographic data		Méntrida	40.304	-4.055	14000	WGS84		2023	EN			lince ibérico	no
BOE-A-2023-2920:D-PBR:276	detected	BOE-A-2023-2920	Animalia	Chordata	Aves	Accipitriformes	Accipitridae	Milvus	Milvus milvus	species	PBR	MaterialCitation	Méntrida	40.304	-4.055	14000	WGS84	2020-2021	2020/2021	EN			Milvus milvus	no
BOE-A-2023-2920:D-PBR:277	detected	BOE-A-2023-2920	Animalia	Chordata	Aves	Accipitriformes	Accipitridae	Milvus	Milvus milvus	species	PBR	MaterialCitation	Méntrida	40.23	-4.152	4000	WGS84	2020-2021	2020/2021	EN			Milvus milvus	no
BOE-A-2023-2920:D-PBR:278	detected	BOE-A-2023-2920	Animalia	Chordata	Mammalia	Chiroptera	Vespertilionidae	Pipistrellus	Pipistrellus kuhlii	species	PBR	MaterialCitation	Méntrida	40.241	-4.156	6000	WGS84		2023	LESRPE		180	Pipistrellus kuhlii	no
BOE-A-2023-2920:D-PBR:279	detected	BOE-A-2023-2920	Animalia	Chordata	Mammalia	Chiroptera	Vespertilionidae	Pipistrellus	Pipistrellus pipistrellus	species	PBR	MaterialCitation	Méntrida	40.241	-4.156	6000	WGS84		2023	LESRPE		428	Pipistrellus pipistrellus	no
BOE-A-2023-2920:D-PBR:280	detected	BOE-A-2023-2920	Animalia	Chordata	Mammalia	Chiroptera	Vespertilionidae	Pipistrellus	Pipistrellus pygmaeus	species	PBR	MaterialCitation	Méntrida	40.241	-4.156	6000	WGS84		2023	LESRPE		480	Pipistrellus pygmaeus	no
BOE-A-2023-2920:D-PBR:281	detected	BOE-A-2023-2920	Animalia	Chordata	Aves	Otidiformes	Otididae	Tetrax	Tetrax tetrax	species	PBR	MaterialCitation	Méntrida	40.23	-4.152	4000	WGS84	2020-2021	2020/2021	EN		11	Tetrax tetrax	no
BOE-A-2023-2919:D-PBR:282	detected	BOE-A-2023-2919	Animalia	Chordata	Aves	Accipitriformes	Accipitridae	Aegypius	Aegypius monachus	species	PBR	MaterialCitation	Muelas de los Caballeros	42.129	-6.286	7000	WGS84		2023	VU			Aegypius monachus	no
BOE-A-2023-2919:D-A:283	detected	BOE-A-2023-2919	Animalia	Chordata	Aves	Passeriformes	Alaudidae	Chersophilus	Chersophilus duponti	species	absence		Muelas de los Caballeros	42.129	-6.286	7000	WGS84		2023	EN			Chersophilus duponti	no
BOE-A-2023-2919:D-PBR:284	detected	BOE-A-2023-2919	Animalia	Chordata	Aves	Accipitriformes	Accipitridae	Circus	Circus pygargus	species	PBR	MaterialCitation	Muelas de los Caballeros	42.129	-6.286	7000	WGS84		2023	VU			Circus pygargus	no
BOE-A-2023-2919:D-BD:285	detected	BOE-A-2023-2919	Animalia	Chordata	Reptilia	Testudines	Emydidae	Emys	Emys orbicularis	species	bibliographic data		Muelas de los Caballeros						2023	VU	No especifica		Emys orbicularis	no
BOE-A-2023-2919:D-BD:286	detected	BOE-A-2023-2919	Animalia	Chordata	Mammalia	Soricomorpha	Talpidae	Galemys	Galemys pyrenaicus	species	bibliographic data		Muelas de los Caballeros						2023	VU			Galemys pyrenaicus	no
BOE-A-2023-2919:D-PBR:287	detected	BOE-A-2023-2919	Animalia	Chordata	Aves	Accipitriformes	Accipitridae	Milvus	Milvus milvus	species	PBR	MaterialCitation	Muelas de los Caballeros	42.129	-6.286	7000	WGS84		2023	EN			Milvus milvus	no
BOE-A-2023-2919:D-PBR:288	detected	BOE-A-2023-2919	Animalia	Chordata	Mammalia	Chiroptera	Vespertilionidae	Myotis	Myotis blythii	species	PBR	MaterialCitation	Muelas de los Caballeros	42.129	-6.286	7000	WGS84		2023	VU			Myotis blythii	no
BOE-A-2023-2919:D-PBR:289	detected	BOE-A-2023-2919	Animalia	Chordata	Mammalia	Chiroptera	Vespertilionidae	Myotis	Myotis myotis	species	PBR	MaterialCitation	Muelas de los Caballeros	42.129	-6.286	7000	WGS84		2023	VU			Myotis myotis	no
BOE-A-2023-2919:D-PBR:290	detected	BOE-A-2023-2919	Animalia	Chordata	Aves	Accipitriformes	Accipitridae	Neophron	Neophron percnopterus	species	PBR	MaterialCitation	Muelas de los Caballeros	42.129	-6.286	7000	WGS84		2023	VU			Neophron percnopterus	no
BOE-A-2023-2919:D-PBR:291	detected	BOE-A-2023-2919	Animalia	Chordata	Mammalia	Chiroptera	Rhinolophidae	Rhinolophus	Rhinolophus hipposideros	species	PBR	MaterialCitation	Muelas de los Caballeros	42.129	-6.286	7000	WGS84		2023	LESRPE			Rhinolophus hipposideros	no
BOE-A-2023-2919:D-BD:292	detected	BOE-A-2023-2919	Animalia	Chordata	Mammalia	Carnivora	Ursidae	Ursus	Ursus arctos	species	bibliographic data		Muelas de los Caballeros						2023	EN			Ursus arctos	no
BOE-A-2023-2918:D-PBR:293	detected	BOE-A-2023-2918	Animalia	Chordata	Aves	Accipitriformes	Accipitridae	Aquila	Aquila fasciata	species	PBR	MaterialCitation	Peralta	42.349	-1.862	3000	WGS84	2019-2021	2019/2021	VU			Aquila fasciata	no
BOE-A-2023-2918:D-PBR:294	detected	BOE-A-2023-2918	Animalia	Chordata	Aves	Pelecaniformes	Ardeidae	Botaurus	Botaurus stellaris	species	PBR	MaterialCitation	Peralta	42.349	-1.862	3000	WGS84	2019-2021	2019/2021	EN			Botaurus stellaris	no
BOE-A-2023-2918:D-PBR:295	detected	BOE-A-2023-2918	Animalia	Chordata	Aves	Accipitriformes	Accipitridae	Circus	Circus pygargus	species	PBR	MaterialCitation	Peralta	42.349	-1.862	3000	WGS84	2019-2021	2019/2021	VU			Circus pygargus	no
BOE-A-2023-2918:D-BD:296	detected	BOE-A-2023-2918	Animalia	Chordata	Reptilia	Testudines	Emydidae	Emys	Emys orbicularis	species	bibliographic data		Peralta	42.349	-1.862	3000	WGS84		2023	VU			Emys orbicularis	no
BOE-A-2023-2918:D-PBR:297	detected	BOE-A-2023-2918	Animalia	Chordata	Mammalia	Chiroptera	Vespertilionidae	Hypsugo	Hypsugo savii	species	PBR	MaterialCitation	Peralta	42.349	-1.862	3000	WGS84	2021	2021	LESRPE			Hypsugo savii	no
BOE-A-2023-2918:D-PBR:298	detected	BOE-A-2023-2918	Animalia	Chordata	Aves	Accipitriformes	Accipitridae	Milvus	Milvus milvus	species	PBR	MaterialCitation	Peralta	42.349	-1.862	3000	WGS84	2019-2021	2019/2021	EN			Milvus milvus	no
BOE-A-2023-2918:D-BD:299	detected	BOE-A-2023-2918	Animalia	Chordata	Mammalia	Chiroptera	Vespertilionidae	Myotis	Myotis myotis	species	bibliographic data		Peralta	42.349	-1.862	3000	WGS84		2023	VU			Myotis myotis	no
BOE-A-2023-2918:D-PBR:300	detected	BOE-A-2023-2918	Animalia	Chordata	Aves	Accipitriformes	Accipitridae	Neophron	Neophron percnopterus	species	PBR	MaterialCitation	Peralta	42.349	-1.862	3000	WGS84	2019-2021	2019/2021	VU			Neophron percnopterus	no
BOE-A-2023-2918:D-PBR:301	detected	BOE-A-2023-2918	Animalia	Chordata	Mammalia	Chiroptera	Vespertilionidae	Pipistrellus	Pipistrellus kuhlii	species	PBR	MaterialCitation	Peralta	42.349	-1.862	3000	WGS84	2021	2021	LESRPE			Pipistrellus kuhlii	no
BOE-A-2023-2918:D-PBR:302	detected	BOE-A-2023-2918	Animalia	Chordata	Mammalia	Chiroptera	Vespertilionidae	Pipistrellus	Pipistrellus nathusii	species	PBR	MaterialCitation	Peralta	42.349	-1.862	3000	WGS84	2021	2021	LESRPE			Pipistrellus nathusii	no
BOE-A-2023-2918:D-PBR:303	detected	BOE-A-2023-2918	Animalia	Chordata	Mammalia	Chiroptera	Vespertilionidae	Pipistrellus	Pipistrellus pipistrellus	species	PBR	MaterialCitation	Peralta	42.349	-1.862	3000	WGS84	2021	2021	LESRPE			Pipistrellus pipistrellus	no
BOE-A-2023-2918:D-PBR:304	detected	BOE-A-2023-2918	Animalia	Chordata	Mammalia	Chiroptera	Vespertilionidae	Plecotus	Plecotus austriacus	species	PBR	MaterialCitation	Peralta	42.349	-1.862	3000	WGS84	2021	2021	LESRPE			Plecotus austriacus	no
BOE-A-2023-2918:D-PBR:305	detected	BOE-A-2023-2918	Animalia	Chordata	Aves	Pteroclidiformes	Pteroclididae	Pterocles	Pterocles alchata	species	PBR	MaterialCitation	Peralta	42.349	-1.862	3000	WGS84	2019-2021	2019/2021	VU			Pterocles alchata	no
BOE-A-2023-2918:D-PBR:306	detected	BOE-A-2023-2918	Animalia	Chordata	Aves	Pteroclidiformes	Pteroclididae	Pterocles	Pterocles orientalis	species	PBR	MaterialCitation	Peralta	42.349	-1.862	3000	WGS84	2019-2021	2019/2021	VU			Pterocles orientalis	no
BOE-A-2023-2918:D-BD:307	detected	BOE-A-2023-2918	Animalia	Chordata	Mammalia	Chiroptera	Rhinolophidae	Rhinolophus	Rhinolophus euryale	species	bibliographic data		Peralta	42.349	-1.862	3000	WGS84		2023	VU			Rhinolophus euryale	no
BOE-A-2023-2918:D-PBR:308	detected	BOE-A-2023-2918	Animalia	Chordata	Mammalia	Chiroptera	Molossidae	Tadarida	Tadarida teniotis	species	PBR	MaterialCitation	Peralta	42.349	-1.862	3000	WGS84	2021	2021	LESRPE			Tadarida teniotis	no
BOE-A-2023-2918:D-PBR:309	detected	BOE-A-2023-2918	Animalia	Chordata	Aves	Otidiformes	Otididae	Tetrax	Tetrax tetrax	species	PBR	MaterialCitation	Peralta	42.349	-1.862	3000	WGS84	2019-2021	2019/2021	EN			Tetrax tetrax	no
BOE-A-2023-2917:D-PBR:310	detected	BOE-A-2023-2917	Animalia	Chordata	Mammalia	Chiroptera	Vespertilionidae	Eptesicus	Eptesicus serotinus	species	PBR	MaterialCitation	Moral de Valcarce	42.604	-6.877	10000	WGS84		2023	LESRPE			Eptesicus serotinus	no
BOE-A-2023-2917:D-PBR:311	detected	BOE-A-2023-2917	Animalia	Chordata	Mammalia	Chiroptera	Vespertilionidae	Hypsugo	Hypsugo savii	species	PBR	MaterialCitation	Moral de Valcarce	42.604	-6.877	10000	WGS84		2023	LESRPE			Hypsugo savii	no
BOE-A-2023-2917:D-PBR:312	detected	BOE-A-2023-2917	Animalia	Chordata	Aves	Accipitriformes	Accipitridae	Milvus	Milvus milvus	species	PBR	MaterialCitation	Moral de Valcarce	42.604	-6.877	5000	WGS84		2023	EN			Milvus milvus	no
BOE-A-2023-2917:D-PBR:313	detected	BOE-A-2023-2917	Animalia	Chordata	Aves	Accipitriformes	Accipitridae	Milvus	Milvus milvus	species	PBR	MaterialCitation	Cacabelos	42.611	-6.733	10000	WGS84		2023	EN			Milvus milvus	no
BOE-A-2023-2917:D-PBR:314	detected	BOE-A-2023-2917	Animalia	Chordata	Mammalia	Chiroptera	Miniopteridae	Miniopterus	Miniopterus schreibersii	species	PBR	MaterialCitation	Moral de Valcarce	42.604	-6.877	10000	WGS84		2023	VU			Miniopterus schreibersii	no
BOE-A-2023-2917:ND-PBR:13	not detected	BOE-A-2023-2917	Animalia	Chordata	Mammalia	Chiroptera	Vespertilionidae	Myotis	Myotis mystacinus	species	PBR	MaterialCitation	Moral de Valcarce	42.604	-6.877	10000	WGS84		2023	VU			murciélago bigotudo	no
BOE-A-2023-2917:D-PBR:315	detected	BOE-A-2023-2917	Animalia	Chordata	Aves	Accipitriformes	Accipitridae	Neophron	Neophron percnopterus	species	PBR	MaterialCitation	Corullón	42.594	-6.899	2000	WGS84		2023	VU		2	Neophron percnopterus	no
BOE-A-2023-2917:D-PBR:316	detected	BOE-A-2023-2917	Animalia	Chordata	Mammalia	Chiroptera	Vespertilionidae	Nyctalus	Nyctalus lasiopterus	species	PBR	MaterialCitation	Moral de Valcarce	42.604	-6.877	10000	WGS84		2023	VU			nóctulo grande	no
BOE-A-2023-2917:D-PBR:317	detected	BOE-A-2023-2917	Animalia	Chordata	Mammalia	Chiroptera	Vespertilionidae	Nyctalus	Nyctalus noctula	species	PBR	MaterialCitation	Moral de Valcarce	42.604	-6.877	10000	WGS84		2023	VU			Nyctalus noctula	no
BOE-A-2023-2917:DE:21	detection error	BOE-A-2023-2917	Animalia	Chordata	Mammalia	Cetacea	Delphinidae	Orcinus	Orcinus orca		error									VU
BOE-A-2023-2917:D-PBR:318	detected	BOE-A-2023-2917	Animalia	Chordata	Mammalia	Chiroptera	Vespertilionidae	Pipistrellus	Pipistrellus nathusii	species	PBR	MaterialCitation	Moral de Valcarce	42.604	-6.877	10000	WGS84		2023	LESRPE			Pipistrellus nathusii	no
BOE-A-2023-2917:D-PBR:319	detected	BOE-A-2023-2917	Animalia	Chordata	Mammalia	Chiroptera	Vespertilionidae	Pipistrellus	Pipistrellus pipistrellus	species	PBR	MaterialCitation	Moral de Valcarce	42.604	-6.877	10000	WGS84		2023	LESRPE			Pipistrellus pipistrellus	no
BOE-A-2023-2917:DE:22	detection error	BOE-A-2023-2917	Animalia	Chordata	Mammalia	Chiroptera	Vespertilionidae	Plecotus	Plecotus auritus		error									LESRPE			septentrional
BOE-A-2023-2917:DE:23	detection error	BOE-A-2023-2917	Animalia	Chordata	Mammalia	Chiroptera	Vespertilionidae	Plecotus	Plecotus austriacus		error									LESRPE			meridional
BOE-A-2023-2917:D-PBR:320	detected	BOE-A-2023-2917	Animalia	Chordata	Mammalia	Chiroptera	Rhinolophidae	Rhinolophus	Rhinolophus ferrumequinum	species	PBR	MaterialCitation	Moral de Valcarce	42.604	-6.877	10000	WGS84		2023	VU			murciélago grande de herradura	no
BOE-A-2023-2917:D-PBR:321	detected	BOE-A-2023-2917	Animalia	Chordata	Mammalia	Chiroptera	Rhinolophidae	Rhinolophus	Rhinolophus hipposideros	species	PBR	MaterialCitation	Moral de Valcarce	42.604	-6.877	10000	WGS84		2023	LESRPE			Rhinolophus hipposideros	no
BOE-A-2023-2917:D-BD:322	detected	BOE-A-2023-2917	Animalia	Chordata	Mammalia	Carnivora	Ursidae	Ursus	Ursus arctos	species	bibliographic data		Moral de Valcarce	42.604	-6.877	10000	WGS84		2023	EN			Ursus arctos	no
BOE-A-2023-2916:D-PBR:323	detected	BOE-A-2023-2916	Animalia	Chordata	Aves	Passeriformes	Alaudidae	Chersophilus	Chersophilus duponti	species	PBR	MaterialCitation	Pozuelo de Aragón	41.705	-1.313	8000	WGS84	2019-2020	2019/2020	EN			Chersophilus duponti	no
BOE-A-2023-2916:D-PBR:324	detected	BOE-A-2023-2916	Animalia	Chordata	Aves	Accipitriformes	Accipitridae	Circus	Circus pygargus	species	PBR	MaterialCitation	Pozuelo de Aragón	41.761	-1.41	5000	WGS84	2019-2020	2019/2020	VU			Circus pygargus	no
BOE-A-2023-2916:D-BD:325	detected	BOE-A-2023-2916	Animalia	Chordata	Aves	Accipitriformes	Accipitridae	Gypaetus	Gypaetus barbatus	species	bibliographic data		Pozuelo de Aragón	41.761	-1.41	5000	WGS84		2023	EN	No especifica		quebrantahuesos	no
BOE-A-2023-2916:ND-PBR:14	not detected	BOE-A-2023-2916	Animalia	Chordata	Mammalia	Chiroptera	Vespertilionidae	Hypsugo	Hypsugo savii	species	PBR	MaterialCitation	Pozuelo de Aragón	41.761	-1.41	5000	WGS84		2023	LESRPE			murciélago de montaña	no
BOE-A-2023-2916:D-PBR:326	detected	BOE-A-2023-2916	Animalia	Chordata	Aves	Accipitriformes	Accipitridae	Milvus	Milvus milvus	species	PBR	MaterialCitation	Pozuelo de Aragón	41.761	-1.41	5000	WGS84	2019-2020	2019/2020	EN			milano real	no
BOE-A-2023-2916:D-PBR:327	detected	BOE-A-2023-2916	Animalia	Chordata	Mammalia	Chiroptera	Vespertilionidae	Myotis	Myotis myotis	species	PBR	MaterialCitation	Pozuelo de Aragón	41.761	-1.41	5000	WGS84	2019-2020	2019/2020	VU			murciélago ratonero grande	no
BOE-A-2023-2916:D-PBR:328	detected	BOE-A-2023-2916	Animalia	Chordata	Aves	Accipitriformes	Accipitridae	Neophron	Neophron percnopterus	species	PBR	MaterialCitation	Pozuelo de Aragón	41.761	-1.41	5000	WGS84	2019-2020	2019/2020	VU			alimoche común	no
BOE-A-2023-2916:D-PBR:329	detected	BOE-A-2023-2916	Animalia	Chordata	Mammalia	Chiroptera	Vespertilionidae	Pipistrellus	Pipistrellus kuhlii	species	PBR	MaterialCitation	Pozuelo de Aragón	41.761	-1.41	5000	WGS84		2023	LESRPE			murciélago de borde claro	no
BOE-A-2023-2916:ND-PBR:15	not detected	BOE-A-2023-2916	Animalia	Chordata	Mammalia	Chiroptera	Vespertilionidae	Pipistrellus	Pipistrellus pipistrellus	species	PBR	MaterialCitation	Pozuelo de Aragón	41.761	-1.41	5000	WGS84		2023	LESRPE			murciélago enano	no
BOE-A-2023-2916:D-PBR:330	detected	BOE-A-2023-2916	Animalia	Chordata	Aves	Pteroclidiformes	Pteroclididae	Pterocles	Pterocles alchata	species	PBR	MaterialCitation	Pozuelo de Aragón	41.752	-1.369	5000	WGS84	2019-2020	2019/2020	VU		8	Pterocles alchata	no
BOE-A-2023-2916:D-PBR:331	detected	BOE-A-2023-2916	Animalia	Chordata	Aves	Pteroclidiformes	Pteroclididae	Pterocles	Pterocles orientalis	species	PBR	MaterialCitation	Pozuelo de Aragón	41.752	-1.369	5000	WGS84	2019-2020	2019/2020	VU		320	Pterocles orientalis	no
BOE-A-2023-2916:D-PBR:332	detected	BOE-A-2023-2916	Animalia	Chordata	Aves	Otidiformes	Otididae	Tetrax	Tetrax tetrax	species	PBR	MaterialCitation	Pozuelo de Aragón	41.761	-1.41	5000	WGS84	2019-2020	2019/2020	EN			Tetrax tetrax	no
BOE-A-2023-2915:D-PBR:333	detected	BOE-A-2023-2915	Animalia	Chordata	Aves	Accipitriformes	Accipitridae	Aegypius	Aegypius monachus	species	PBR	MaterialCitation	Oropesa	39.904	-5.359	5000	WGS84	2020-2021	2020/2021	VU			Aegypius monachus	no
BOE-A-2023-2915:D-PBR:334	detected	BOE-A-2023-2915	Animalia	Chordata	Aves	Accipitriformes	Accipitridae	Aquila	Aquila adalberti	species	PBR	MaterialCitation	Oropesa	39.904	-5.359	5000	WGS84	2020-2021	2020/2021	EN			Aquila adalberti	no
BOE-A-2023-2915:D-BD:335	detected	BOE-A-2023-2915	Animalia	Chordata	Aves	Accipitriformes	Accipitridae	Aquila	Aquila fasciata	species	bibliographic data		Oropesa	39.904	-5.359	5000	WGS84		2023	VU	Zona de Dispersión del águila perdicera		águila perdicera	no
BOE-A-2023-2915:D-BD:336	detected	BOE-A-2023-2915	Animalia	Chordata	Aves	Ciconiiformes	Ciconiidae	Ciconia	Ciconia nigra	species	bibliographic data		Oropesa	39.904	-5.359	5000	WGS84		2023	VU	Zona de Dispersión de la cigüeña negra		Ciconia nigra	no
BOE-A-2023-2915:D-PBR:337	detected	BOE-A-2023-2915	Animalia	Chordata	Aves	Accipitriformes	Accipitridae	Circus	Circus pygargus	species	PBR	MaterialCitation	Oropesa	39.904	-5.359	5000	WGS84	2020-2021	2020/2021	VU			Circus pygargus	no
BOE-A-2023-2915:D-PBR:338	detected	BOE-A-2023-2915	Animalia	Chordata	Aves	Accipitriformes	Accipitridae	Milvus	Milvus milvus	species	PBR	MaterialCitation	Oropesa	39.904	-5.359	5000	WGS84	2020-2021	2020/2021	EN			Milvus milvus	no
BOE-A-2023-2915:D-BD:339	detected	BOE-A-2023-2915	Animalia	Chordata	Aves	Otidiformes	Otididae	Tetrax	Tetrax tetrax	species	bibliographic data		Oropesa	39.904	-5.359	5000	WGS84		2023	EN			Tetrax tetrax	no
BOE-A-2023-2914:D-BD:340	detected	BOE-A-2023-2914	Animalia	Chordata	Aves	Accipitriformes	Accipitridae	Aegypius	Aegypius monachus	species	bibliographic data		Numancia de la Sagra	40.072	-3.789	2200	WGS84		2023	VU	No especifica		buitre negro	no
BOE-A-2023-2914:D-BD:341	detected	BOE-A-2023-2914	Animalia	Chordata	Aves	Accipitriformes	Accipitridae	Aquila	Aquila adalberti	species	bibliographic data		Numancia de la Sagra	40.072	-3.789	2200	WGS84		2023	EN	No especifica		Aquila adalberti	no
BOE-A-2023-2914:D-BD:342	detected	BOE-A-2023-2914	Animalia	Chordata	Aves	Accipitriformes	Accipitridae	Aquila	Aquila fasciata	species	bibliographic data		Numancia de la Sagra	40.072	-3.789	2200	WGS84		2023	VU	No especifica		Aquila fasciata	no
BOE-A-2023-2914:D-BD:343	detected	BOE-A-2023-2914	Animalia	Chordata	Aves	Accipitriformes	Accipitridae	Circus	Circus pygargus	species	bibliographic data		Numancia de la Sagra	40.072	-3.789	2200	WGS84		2023	VU	No especifica		aguilucho cenizo	no
BOE-A-2023-2914:D-BD:344	detected	BOE-A-2023-2914	Animalia	Chordata	Aves	Accipitriformes	Accipitridae	Milvus	Milvus milvus	species	bibliographic data		Numancia de la Sagra	40.072	-3.789	2200	WGS84		2023	EN	No especifica		milano real	no
BOE-A-2023-2914:DE:24	detection error	BOE-A-2023-2914	Animalia	Chordata	Mammalia	Cetacea	Delphinidae	Orcinus	Orcinus orca		error									VU
BOE-A-2023-2914:D-BD:345	detected	BOE-A-2023-2914	Animalia	Chordata	Aves	Otidiformes	Otididae	Tetrax	Tetrax tetrax	species	bibliographic data		Numancia de la Sagra	40.072	-3.789	2200	WGS84		2023	EN	No especifica		sisón común	no
BOE-A-2023-2913:D-BD:346	detected	BOE-A-2023-2913	Animalia	Chordata	Aves	Accipitriformes	Accipitridae	Aegypius	Aegypius monachus	species	bibliographic data		Toledo						2023	VU	Dirección General de Medio Natural y Biodiversidad de la Junta de Comunidades de Castilla-La Mancha		buitre negro	no
BOE-A-2023-2913:D-BD:347	detected	BOE-A-2023-2913	Animalia	Chordata	Aves	Accipitriformes	Accipitridae	Aquila	Aquila adalberti	species	bibliographic data		Toledo						2023	EN			águila imperial ibérica	no
BOE-A-2023-2913:D-BD:348	detected	BOE-A-2023-2913	Animalia	Chordata	Aves	Accipitriformes	Accipitridae	Aquila	Aquila fasciata	species	bibliographic data		Toledo						2023	VU	Dirección General de Medio Natural y Biodiversidad de la Junta de Comunidades de Castilla-La Mancha		águila perdicera	no
BOE-A-2023-2913:D-BD:349	detected	BOE-A-2023-2913	Animalia	Chordata	Aves	Accipitriformes	Accipitridae	Circus	Circus pygargus	species	bibliographic data		Toledo						2023	VU	Dirección General de Medio Natural y Biodiversidad de la Junta de Comunidades de Castilla-La Mancha		Circus pygargus	no
BOE-A-2023-2913:D-BD:350	detected	BOE-A-2023-2913	Animalia	Chordata	Aves	Accipitriformes	Accipitridae	Milvus	Milvus milvus	species	bibliographic data		Toledo						2023	EN			milano real	no
BOE-A-2023-2913:D-BD:351	detected	BOE-A-2023-2913	Animalia	Chordata	Aves	Pteroclidiformes	Pteroclididae	Pterocles	Pterocles orientalis	species	bibliographic data		Toledo						2023	VU	Dirección General de Medio Natural y Biodiversidad de la Junta de Comunidades de Castilla-La Mancha		ortega	no
BOE-A-2023-2913:D-BD:352	detected	BOE-A-2023-2913	Animalia	Chordata	Aves	Otidiformes	Otididae	Tetrax	Tetrax tetrax	species	bibliographic data		Toledo						2023	EN	Dirección General de Medio Natural y Biodiversidad de la Junta de Comunidades de Castilla-La Mancha		Tetrax tetrax	no
BOE-A-2023-2912:D-PBR:353	detected	BOE-A-2023-2912	Animalia	Chordata	Aves	Accipitriformes	Accipitridae	Aegypius	Aegypius monachus	species	PBR	MaterialCitation	Horche	40.56	-3.107	2500	WGS84		2023	VU			buitre negro	no
BOE-A-2023-2912:D-PBR:354	detected	BOE-A-2023-2912	Animalia	Chordata	Aves	Accipitriformes	Accipitridae	Aquila	Aquila adalberti	species	PBR	MaterialCitation	Horche	40.56	-3.107	2500	WGS84		2023	EN		1	águila imperial ibérica	no
BOE-A-2023-2912:D-BD:355	detected	BOE-A-2023-2912	Animalia	Chordata	Aves	Accipitriformes	Accipitridae	Aquila	Aquila fasciata	species	bibliographic data		Horche						2023	VU	No especifica		águila perdicera	no
BOE-A-2023-2912:D-BD:356	detected	BOE-A-2023-2912	Animalia	Chordata	Aves	Accipitriformes	Accipitridae	Circus	Circus pygargus	species	bibliographic data		Horche						2023	VU	No especifica		aguilucho cenizo	no
BOE-A-2023-2912:D-BD:357	detected	BOE-A-2023-2912	Animalia	Chordata	Aves	Accipitriformes	Accipitridae	Milvus	Milvus milvus	species	bibliographic data		Horche						2023	EN	No especifica		milano real	no
BOE-A-2023-2912:DE:25	detection error	BOE-A-2023-2912	Animalia	Chordata	Mammalia	Cetacea	Delphinidae	Orcinus	Orcinus orca		error									VU
BOE-A-2023-2911:D-BD:358	detected	BOE-A-2023-2911	Animalia	Chordata	Aves	Ciconiiformes	Ciconiidae	Ciconia	Ciconia nigra	species	bibliographic data		Olivares	37.448	-6.208	1500	WGS84		2023	VU	SEO/BirdLife		cigüeña negra	no
BOE-A-2023-2911:D-PBR:359	detected	BOE-A-2023-2911	Animalia	Chordata	Aves	Accipitriformes	Accipitridae	Circus	Circus pygargus	species	PBR	MaterialCitation	Olivares	37.444	-6.209	1000	WGS84		2023	VU			Circus pygargus	no
BOE-A-2023-2911:D-BD:360	detected	BOE-A-2023-2911	Animalia	Chordata	Mammalia	Carnivora	Felidae	Lynx	Lynx pardinus	species	bibliographic data		Olivares	37.448	-6.208	1500	WGS84		2023	EN	Área potencial del lince ibérico		Lynx pardinus	no
BOE-A-2023-2911:D-BD:361	detected	BOE-A-2023-2911	Animalia	Chordata	Aves	Accipitriformes	Accipitridae	Milvus	Milvus milvus	species	bibliographic data		Olivares	37.448	-6.208	1500	WGS84		2023	EN	SEO/BirdLife		milano real	no
BOE-A-2023-2911:ND-BD:16	not detected	BOE-A-2023-2911	Animalia	Chordata	Aves	Pteroclidiformes	Pteroclididae	Pterocles	Pterocles alchata	species	bibliographic data		Olivares	37.448	-6.208	1500	WGS84		2023	VU	SEO/BirdLife		ganga ibérica	no
BOE-A-2023-2911:D-BD:362	detected	BOE-A-2023-2911	Animalia	Chordata	Aves	Pteroclidiformes	Pteroclididae	Pterocles	Pterocles orientalis	species	bibliographic data		Olivares	37.448	-6.208	1500	WGS84		2023	VU	SEO/BirdLife		ortega	no
BOE-A-2023-2911:D-BD:363	detected	BOE-A-2023-2911	Animalia	Chordata	Aves	Otidiformes	Otididae	Tetrax	Tetrax tetrax	species	bibliographic data		Olivares	37.448	-6.208	1500	WGS84		2023	EN	No especifica		Tetrax tetrax	no
BOE-A-2023-2910:D-BD:364	detected	BOE-A-2023-2910	Animalia	Chordata	Aves	Accipitriformes	Accipitridae	Aquila	Aquila adalberti	species	bibliographic data								2023	EN			Aquila adalberti	no
BOE-A-2023-2910:D-BD:365	detected	BOE-A-2023-2910	Animalia	Chordata	Aves	Accipitriformes	Accipitridae	Aquila	Aquila fasciata	species	bibliographic data								2023	VU	No especifica		Aquila fasciata	no
BOE-A-2023-2910:D-BD:366	detected	BOE-A-2023-2910	Animalia	Chordata	Aves	Accipitriformes	Accipitridae	Circus	Circus pygargus	species	bibliographic data								2023	VU	No especifica		Circus pygargus	no
BOE-A-2023-2910:D-BD:367	detected	BOE-A-2023-2910	Animalia	Chordata	Aves	Accipitriformes	Accipitridae	Milvus	Milvus milvus	species	bibliographic data								2023	EN			milano real	no
BOE-A-2023-2910:D-BD:368	detected	BOE-A-2023-2910	Animalia	Chordata	Mammalia	Chiroptera	Miniopteridae	Miniopterus	Miniopterus schreibersii	species	bibliographic data								2023	VU			Miniopterus schreibersii	no
BOE-A-2023-2910:DE:26	detection error	BOE-A-2023-2910	Animalia	Chordata	Mammalia	Cetacea	Delphinidae	Orcinus	Orcinus orca		error									VU
BOE-A-2023-2910:DE:27	detection error	BOE-A-2023-2910	Animalia	Chordata	Mammalia	Chiroptera	Vespertilionidae	Plecotus	Plecotus austriacus		error									LESRPE			meridional
BOE-A-2023-2910:D-BD:369	detected	BOE-A-2023-2910	Animalia	Chordata	Mammalia	Chiroptera	Rhinolophidae	Rhinolophus	Rhinolophus ferrumequinum	species	bibliographic data								2023	VU			Rhinolophus ferrumequinum	no
BOE-A-2023-2910:D-BD:370	detected	BOE-A-2023-2910	Animalia	Chordata	Mammalia	Chiroptera	Rhinolophidae	Rhinolophus	Rhinolophus hipposideros	species	bibliographic data								2023	LESRPE			Rhinolophus hipposideros	no
BOE-A-2023-2910:D-BD:371	detected	BOE-A-2023-2910	Animalia	Chordata	Aves	Otidiformes	Otididae	Tetrax	Tetrax tetrax	species	bibliographic data								2023	EN	No especifica		Tetrax tetrax	no
BOE-A-2023-2910:DE:28	detection error	BOE-A-2023-2910	Animalia	Chordata	Aves	Charadriiformes	Turnicidae	Turnix	Turnix sylvaticus		error									EN			avetorillo
BOE-A-2023-2909:D-BD:372	detected	BOE-A-2023-2909	Animalia	Chordata	Amphibia	Caudata	Salamandridae	Chioglossa	Chioglossa lusitanica	species	bibliographic data		Moeche	43.562	-7.965	5000	WGS84		2023	VU	No especifica		salamandra rabilarga	no
BOE-A-2023-2909:D-BD:373	detected	BOE-A-2023-2909	Animalia	Chordata	Aves	Accipitriformes	Accipitridae	Circus	Circus pygargus	species	bibliographic data		Moeche	43.562	-7.965	5000	WGS84		2023	VU	No especifica		Circus pygargus	no
BOE-A-2023-2909:D-PBR:374	detected	BOE-A-2023-2909	Animalia	Chordata	Mammalia	Chiroptera	Vespertilionidae	Eptesicus	Eptesicus serotinus	species	PBR	MaterialCitation	Moeche	43.562	-7.965	5000	WGS84		2023	LESRPE			Eptesicus serotinus	no
BOE-A-2023-2909:D-PBR:375	detected	BOE-A-2023-2909	Animalia	Chordata	Mammalia	Chiroptera	Vespertilionidae	Pipistrellus	Pipistrellus pipistrellus	species	PBR	MaterialCitation	Moeche	43.562	-7.965	5000	WGS84		2023	LESRPE			Pipistrellus pipistrellus	no
BOE-A-2023-2909:DE:29	detection error	BOE-A-2023-2909	Animalia	Chordata	Aves	Pteroclidiformes	Pteroclididae	Pterocles	Pterocles orientalis		error									VU
BOE-A-2023-2908:D-BD:376	detected	BOE-A-2023-2908	Animalia	Chordata	Mammalia	Chiroptera	Vespertilionidae	Barbastella	Barbastella barbastellus	species	bibliographic data		Xermade						2023	LESRPE			Barbastella barbastellus	no
BOE-A-2023-2908:D-PBR:377	detected	BOE-A-2023-2908	Animalia	Chordata	Aves	Accipitriformes	Accipitridae	Circus	Circus pygargus	species	PBR	MaterialCitation	Xermade	43.362	-7.845	10000	WGS84	2020-2021	2020/2021	VU		19	Circus pygargus	no
BOE-A-2023-2908:D-BD:378	detected	BOE-A-2023-2908	Animalia	Chordata	Mammalia	Chiroptera	Vespertilionidae	Eptesicus	Eptesicus serotinus	species	bibliographic data		Xermade						2023	LESRPE			Eptesicus serotinus	no
BOE-A-2023-2908:D-A:379	detected	BOE-A-2023-2908	Animalia	Chordata	Aves	Accipitriformes	Accipitridae	Milvus	Milvus milvus	species	absence		Xermade	43.362	-7.845	10000	WGS84	2020-2021	2020/2021	EN			Milvus milvus	no
BOE-A-2023-2908:D-BD:380	detected	BOE-A-2023-2908	Animalia	Chordata	Mammalia	Chiroptera	Vespertilionidae	Myotis	Myotis crypticus	species	bibliographic data		Xermade						2023	LESRPE			Myotis crypticus	no
BOE-A-2023-2908:D-BD:381	detected	BOE-A-2023-2908	Animalia	Chordata	Mammalia	Chiroptera	Vespertilionidae	Myotis	Myotis daubentonii	species	bibliographic data		Xermade						2023	LESRPE			Myotis daubentoni	no
BOE-A-2023-2908:D-BD:382	detected	BOE-A-2023-2908	Animalia	Chordata	Mammalia	Chiroptera	Vespertilionidae	Myotis	Myotis myotis	species	bibliographic data		Xermade						2023	VU			Myotis myotis	no
BOE-A-2023-2908:D-BD:383	detected	BOE-A-2023-2908	Animalia	Chordata	Mammalia	Chiroptera	Vespertilionidae	Pipistrellus	Pipistrellus pipistrellus	species	bibliographic data		Xermade						2023	LESRPE			Pipistrellus pipistrellus	no
BOE-A-2023-2908:D-BD:384	detected	BOE-A-2023-2908	Animalia	Chordata	Mammalia	Chiroptera	Vespertilionidae	Plecotus	Plecotus austriacus	species	bibliographic data		Xermade						2023	LESRPE			Plecotus austriacus	no
BOE-A-2023-2908:D-BD:385	detected	BOE-A-2023-2908	Animalia	Chordata	Mammalia	Chiroptera	Rhinolophidae	Rhinolophus	Rhinolophus ferrumequinum	species	bibliographic data		Xermade						2023	VU			Rhinolophus ferrumequinum	no
BOE-A-2023-2908:D-A:386	detected	BOE-A-2023-2908	Animalia	Chordata	Aves	Otidiformes	Otididae	Tetrax	Tetrax tetrax	species	absence		Xermade	43.362	-7.845	10000	WGS84	2020-2021	2020/2021	EN			Tetrax tetrax	no
BOE-A-2023-2907:D-PBR:387	detected	BOE-A-2023-2907	Animalia	Chordata	Aves	Accipitriformes	Accipitridae	Aquila	Aquila fasciata	species	PBR	MaterialCitation	Lucainena de las Torres	37.013	-2.161	8000	WGS84		2023	VU		14	Hieraaetus fasciatus	no
BOE-A-2023-2907:D-PBR:388	detected	BOE-A-2023-2907	Animalia	Chordata	Aves	Accipitriformes	Accipitridae	Aquila	Aquila fasciata	species	PBR	MaterialCitation	Tahal	37.138	-2.295	8000	WGS84		2023	VU		12	Hieraaetus fasciatus	no
BOE-A-2023-2907:D-PBR:389	detected	BOE-A-2023-2907	Animalia	Chordata	Aves	Accipitriformes	Accipitridae	Aquila	Aquila fasciata	species	PBR	MaterialCitation	Lucainena de las Torres	37.08	-2.193	3000	WGS84		2023	VU		24	Hieraaetus fasciatus	no
BOE-A-2023-2907:D-A:390	detected	BOE-A-2023-2907	Animalia	Chordata	Aves	Passeriformes	Alaudidae	Chersophilus	Chersophilus duponti	species	absence		Lucainena de las Torres	37.013	-2.161	8000	WGS84		2023	EN			ricotí	no
BOE-A-2023-2907:D-PBR:391	detected	BOE-A-2023-2907	Animalia	Chordata	Aves	Accipitriformes	Accipitridae	Circus	Circus pygargus	species	PBR	MaterialCitation	Lucainena de las Torres	37.013	-2.161	8000	WGS84		2023	VU		2	Circus pygargus	no
BOE-A-2023-2907:DE:30	detection error	BOE-A-2023-2907	Animalia	Chordata	Mammalia	Chiroptera	Vespertilionidae	Eptesicus	Eptesicus serotinus		error									LESRPE			murciélago hortelano
BOE-A-2023-2907:D-BD:392	detected	BOE-A-2023-2907	Animalia	Chordata	Aves	Passeriformes	Muscicapidae	Erythropygia	Erythropygia galactotes	species	bibliographic data		Lucainena de las Torres	37.013	-2.161	8000	WGS84		2023	VU	SEO/BirdLife		alzacola	no
BOE-A-2023-2907:D-PBR:393	detected	BOE-A-2023-2907	Animalia	Chordata	Mammalia	Chiroptera	Miniopteridae	Miniopterus	Miniopterus schreibersii	species	PBR	MaterialCitation	Lucainena de las Torres	37.08	-2.193	3000	WGS84		2023	VU			murciélago de cueva	no
BOE-A-2023-2907:D-BD:394	detected	BOE-A-2023-2907	Animalia	Chordata	Mammalia	Chiroptera	Vespertilionidae	Myotis	Myotis capaccinii	species	bibliographic data		Lucainena de las Torres	37.013	-2.161	8000	WGS84		2023	EN			Myotis capaccinii	no
BOE-A-2023-2907:D-PBR:395	detected	BOE-A-2023-2907	Animalia	Chordata	Mammalia	Chiroptera	Vespertilionidae	Nyctalus	Nyctalus noctula	species	PBR	MaterialCitation	Tahal	37.138	-2.295	8000	WGS84		2023	VU			Nyctalus noctula	no
BOE-A-2023-2907:D-PBR:396	detected	BOE-A-2023-2907	Animalia	Chordata	Mammalia	Chiroptera	Vespertilionidae	Nyctalus	Nyctalus noctula	species	PBR	MaterialCitation	Lucainena de las Torres	37.013	-2.161	8000	WGS84		2023	VU			Nyctalus noctula	no
BOE-A-2023-2907:D-PBR:397	detected	BOE-A-2023-2907	Animalia	Chordata	Mammalia	Chiroptera	Vespertilionidae	Nyctalus	Nyctalus noctula	species	PBR	MaterialCitation	Lucainena de las Torres	37.08	-2.193	3000	WGS84		2023	VU			Nyctalus noctula	no
BOE-A-2023-2907:D-PBR:398	detected	BOE-A-2023-2907	Animalia	Chordata	Mammalia	Chiroptera	Vespertilionidae	Pipistrellus	Pipistrellus nathusii	species	PBR	MaterialCitation	Lucainena de las Torres	37.013	-2.161	8000	WGS84		2023	LESRPE		8	Pipistrellus nathusii	no
BOE-A-2023-2907:D-PBR:399	detected	BOE-A-2023-2907	Animalia	Chordata	Mammalia	Chiroptera	Vespertilionidae	Pipistrellus	Pipistrellus nathusii	species	PBR	MaterialCitation	Lucainena de las Torres	37.08	-2.193	3000	WGS84		2023	LESRPE		3	Pipistrellus nathusii	no
BOE-A-2023-2907:D-PBR:400	detected	BOE-A-2023-2907	Animalia	Chordata	Mammalia	Chiroptera	Vespertilionidae	Pipistrellus	Pipistrellus pipistrellus	species	PBR	MaterialCitation	Lucainena de las Torres	37.08	-2.193	3000	WGS84		2023	LESRPE		2	murciélago común	no
BOE-A-2023-2907:D-PBR:401	detected	BOE-A-2023-2907	Animalia	Chordata	Mammalia	Chiroptera	Vespertilionidae	Pipistrellus	Pipistrellus pygmaeus	species	PBR	MaterialCitation	Tahal	37.138	-2.295	8000	WGS84		2023	LESRPE		22	Pipistrellus pygmaeus	no
BOE-A-2023-2907:D-PBR:402	detected	BOE-A-2023-2907	Animalia	Chordata	Mammalia	Chiroptera	Vespertilionidae	Pipistrellus	Pipistrellus pygmaeus	species	PBR	MaterialCitation	Lucainena de las Torres	37.013	-2.161	8000	WGS84		2023	LESRPE		23	Pipistrellus pygmaeus	no
BOE-A-2023-2907:D-PBR:403	detected	BOE-A-2023-2907	Animalia	Chordata	Mammalia	Chiroptera	Vespertilionidae	Pipistrellus	Pipistrellus pygmaeus	species	PBR	MaterialCitation	Lucainena de las Torres	37.08	-2.193	3000	WGS84		2023	LESRPE		22	Pipistrellus pygmaeus	no
BOE-A-2023-2907:D-PBR:404	detected	BOE-A-2023-2907	Animalia	Chordata	Mammalia	Chiroptera	Vespertilionidae	Plecotus	Plecotus austriacus	species	PBR	MaterialCitation	Lucainena de las Torres	37.08	-2.193	3000	WGS84		2023	LESRPE		1	Plecotus austriacus	no
BOE-A-2023-2907:D-A:405	detected	BOE-A-2023-2907	Animalia	Chordata	Aves	Pteroclidiformes	Pteroclididae	Pterocles	Pterocles orientalis	species	absence		Lucainena de las Torres	37.013	-2.161	8000	WGS84		2023	VU			ortega	no
BOE-A-2023-2907:D-PBR:406	detected	BOE-A-2023-2907	Animalia	Chordata	Mammalia	Chiroptera	Molossidae	Tadarida	Tadarida teniotis	species	PBR	MaterialCitation	Tahal	37.138	-2.295	8000	WGS84		2023	LESRPE		20	Tadarida teniotis	no
BOE-A-2023-2907:D-PBR:407	detected	BOE-A-2023-2907	Animalia	Chordata	Mammalia	Chiroptera	Molossidae	Tadarida	Tadarida teniotis	species	PBR	MaterialCitation	Lucainena de las Torres	37.08	-2.193	3000	WGS84		2023	LESRPE		3	Tadarida teniotis	no
BOE-A-2023-2907:D-BD:408	detected	BOE-A-2023-2907	Animalia	Chordata	Reptilia	Testudines	Testudinidae	Testudo	Testudo graeca	species	bibliographic data		Lucainena de las Torres	37.013	-2.161	8000	WGS84		2023	VU			Testudo graeca	no
BOE-A-2023-2907:D-A:409	detected	BOE-A-2023-2907	Animalia	Chordata	Aves	Otidiformes	Otididae	Tetrax	Tetrax tetrax	species	absence		Lucainena de las Torres	37.013	-2.161	8000	WGS84		2023	EN			sisón común	no
BOE-A-2023-2906:D-PBR:410	detected	BOE-A-2023-2906	Animalia	Chordata	Aves	Accipitriformes	Accipitridae	Aquila	Aquila adalberti	species	PBR	MaterialCitation	Campiña de Guadalajara	40.749	-3.389	9500	WGS84	2020-2021	2020/2021	EN			Aquila adalberti	no
BOE-A-2023-2906:D-PBR:411	detected	BOE-A-2023-2906	Animalia	Chordata	Aves	Accipitriformes	Accipitridae	Aquila	Aquila adalberti	species	PBR	MaterialCitation	Algete	40.603	-3.553	1000	WGS84	2020-2021	2020/2021	EN			Aquila adalberti	no
BOE-A-2023-2906:D-BD:412	detected	BOE-A-2023-2906	Animalia	Chordata	Aves	Accipitriformes	Accipitridae	Aquila	Aquila fasciata	species	bibliographic data		Casa de Uceda						2023	VU	Área de Dispersión del águila perdicera		águila perdicera	no
BOE-A-2023-2906:D-BD:413	detected	BOE-A-2023-2906	Animalia	Chordata	Aves	Accipitriformes	Accipitridae	Circus	Circus pygargus	species	bibliographic data		Casa de Uceda						2023	VU	Dirección General de Biodiversidad y Recursos Naturales de la Comunidad de Madrid		Circus pygargus	no
BOE-A-2023-2906:D-PBR:414	detected	BOE-A-2023-2906	Animalia	Chordata	Aves	Accipitriformes	Accipitridae	Milvus	Milvus milvus	species	PBR	MaterialCitation	Casa de Uceda	40.827	-3.373	2000	WGS84	2020-2021	2020/2021	EN			milano real	no
BOE-A-2023-2906:D-PBR:415	detected	BOE-A-2023-2906	Animalia	Chordata	Aves	Pteroclidiformes	Pteroclididae	Pterocles	Pterocles alchata	species	PBR	MaterialCitation	Casa de Uceda	40.827	-3.373	6000	WGS84	2020-2021	2020/2021	VU			Pterocles alchata	no
BOE-A-2023-2906:D-BD:416	detected	BOE-A-2023-2906	Animalia	Chordata	Aves	Pteroclidiformes	Pteroclididae	Pterocles	Pterocles orientalis	species	bibliographic data		Casa de Uceda						2023	VU	Palacín et al. 2021	16	Pterocles orientalis	no
BOE-A-2023-2906:D-PBR:417	detected	BOE-A-2023-2906	Animalia	Chordata	Aves	Pteroclidiformes	Pteroclididae	Pterocles	Pterocles orientalis	species	PBR	MaterialCitation	Casa de Uceda	40.827	-3.373	6000	WGS84	2020-2021	2020/2021	VU			Pterocles orientalis	no
BOE-A-2023-2906:D-BD:418	detected	BOE-A-2023-2906	Animalia	Chordata	Aves	Otidiformes	Otididae	Tetrax	Tetrax tetrax	species	bibliographic data		Casa de Uceda						2023	EN	Dirección General de Biodiversidad y Recursos Naturales de la Comunidad de Madrid		Tetrax tetrax	no
BOE-A-2023-2905:D-BD:419	detected	BOE-A-2023-2905	Animalia	Chordata	Aves	Accipitriformes	Accipitridae	Aegypius	Aegypius monachus	species	bibliographic data								2023	VU			Aegypius monachus	no
BOE-A-2023-2905:D-BD:420	detected	BOE-A-2023-2905	Animalia	Chordata	Aves	Accipitriformes	Accipitridae	Aquila	Aquila fasciata	species	bibliographic data								2023	VU	No especifica		Aquila fasciata	no
BOE-A-2023-2905:D-BD:421	detected	BOE-A-2023-2905	Animalia	Chordata	Aves	Accipitriformes	Accipitridae	Circus	Circus pygargus	species	bibliographic data								2023	VU			Circus pygargus	no
BOE-A-2023-2905:D-BD:422	detected	BOE-A-2023-2905	Animalia	Chordata	Aves	Accipitriformes	Accipitridae	Milvus	Milvus milvus	species	bibliographic data								2023	EN			Milvus milvus	no
BOE-A-2023-2905:D-BD:423	detected	BOE-A-2023-2905	Animalia	Chordata	Mammalia	Chiroptera	Vespertilionidae	Myotis	Myotis myotis	species	bibliographic data								2023	VU			Myotis myotis	no
BOE-A-2023-2905:D-BD:424	detected	BOE-A-2023-2905	Animalia	Chordata	Mammalia	Chiroptera	Vespertilionidae	Plecotus	Plecotus austriacus	species	bibliographic data								2023	LESRPE			Plecotus austriacus	no
BOE-A-2023-2905:D-BD:425	detected	BOE-A-2023-2905	Animalia	Chordata	Aves	Pteroclidiformes	Pteroclididae	Pterocles	Pterocles orientalis	species	bibliographic data								2023	VU			Pterocles orientalis	no
BOE-A-2023-2905:D-BD:426	detected	BOE-A-2023-2905	Animalia	Chordata	Mammalia	Chiroptera	Rhinolophidae	Rhinolophus	Rhinolophus euryale	species	bibliographic data								2023	VU			Rhinolophus euryale	no
BOE-A-2023-2905:D-BD:427	detected	BOE-A-2023-2905	Animalia	Chordata	Mammalia	Chiroptera	Rhinolophidae	Rhinolophus	Rhinolophus ferrumequinum	species	bibliographic data								2023	VU			Rhinolophus ferrumequinum	no
BOE-A-2023-2905:D-BD:428	detected	BOE-A-2023-2905	Animalia	Chordata	Mammalia	Chiroptera	Rhinolophidae	Rhinolophus	Rhinolophus mehelyi	species	bibliographic data								2023	VU			Rhinolophus mehelyi	no
BOE-A-2023-2905:D-BD:429	detected	BOE-A-2023-2905	Animalia	Chordata	Aves	Otidiformes	Otididae	Tetrax	Tetrax tetrax	species	bibliographic data								2023	EN			Tetrax tetrax	no
BOE-A-2023-2904:D-PBR:430	detected	BOE-A-2023-2904	Animalia	Chordata	Aves	Accipitriformes	Accipitridae	Aegypius	Aegypius monachus	species	PBR	MaterialCitation	Marchamalo	40.663	-3.232	13000	WGS84		2023	VU			Aegypius monachus	no
BOE-A-2023-2904:D-PBR:431	detected	BOE-A-2023-2904	Animalia	Chordata	Aves	Accipitriformes	Accipitridae	Aquila	Aquila adalberti	species	PBR	MaterialCitation	Marchamalo	40.663	-3.232	13000	WGS84		2023	EN			Aquila adalberti	no
BOE-A-2023-2904:D-PBR:432	detected	BOE-A-2023-2904	Animalia	Chordata	Aves	Accipitriformes	Accipitridae	Aquila	Aquila fasciata	species	PBR	MaterialCitation	Marchamalo	40.663	-3.232	13000	WGS84		2023	VU			Aquila fasciata	no
BOE-A-2023-2904:D-BD:433	detected	BOE-A-2023-2904	Animalia	Chordata	Aves	Ciconiiformes	Ciconiidae	Ciconia	Ciconia nigra	species	bibliographic data		Marchamalo	40.663	-3.232	13000	WGS84		2023	VU	Inventario Español del Patrimonio Natural y Biodiversidad		Ciconia nigra	no
BOE-A-2023-2904:D-PBR:434	detected	BOE-A-2023-2904	Animalia	Chordata	Aves	Accipitriformes	Accipitridae	Circus	Circus pygargus	species	PBR	MaterialCitation	Marchamalo	40.663	-3.232	13000	WGS84		2023	VU			Circus pygargus	no
BOE-A-2023-2904:D-PBR:435	detected	BOE-A-2023-2904	Animalia	Chordata	Aves	Accipitriformes	Accipitridae	Milvus	Milvus milvus	species	PBR	MaterialCitation	Marchamalo	40.663	-3.232	13000	WGS84		2023	EN			Milvus milvus	no
BOE-A-2023-2904:D-BD:436	detected	BOE-A-2023-2904	Animalia	Chordata	Mammalia	Chiroptera	Vespertilionidae	Myotis	Myotis myotis	species	bibliographic data		Marchamalo	40.663	-3.232	13000	WGS84		2023	VU	Inventario Español del Patrimonio Natural y Biodiversidad		Myotis myotis	no
BOE-A-2023-2904:DE:31	detection error	BOE-A-2023-2904	Animalia	Chordata	Mammalia	Cetacea	Delphinidae	Orcinus	Orcinus orca		error									VU
BOE-A-2023-2904:D-BD:437	detected	BOE-A-2023-2904	Animalia	Chordata	Aves	Accipitriformes	Pandionidae	Pandion	Pandion haliaetus	species	bibliographic data		Marchamalo	40.663	-3.232	13000	WGS84		2023	VU	Inventario Español del Patrimonio Natural y Biodiversidad		Pandion haliaetus	no
BOE-A-2023-2904:D-BD:438	detected	BOE-A-2023-2904	Animalia	Chordata	Aves	Pteroclidiformes	Pteroclididae	Pterocles	Pterocles alchata	species	bibliographic data		Marchamalo	40.663	-3.232	13000	WGS84		2023	VU	Inventario Español del Patrimonio Natural y Biodiversidad		Pterocles alchata	no
BOE-A-2023-2904:D-BD:439	detected	BOE-A-2023-2904	Animalia	Chordata	Aves	Pteroclidiformes	Pteroclididae	Pterocles	Pterocles orientalis	species	bibliographic data		Marchamalo	40.663	-3.232	13000	WGS84		2023	VU	Inventario Español del Patrimonio Natural y Biodiversidad		Pterocles orientalis	no
BOE-A-2023-2904:D-BD:440	detected	BOE-A-2023-2904	Animalia	Chordata	Mammalia	Chiroptera	Rhinolophidae	Rhinolophus	Rhinolophus euryale	species	bibliographic data		Marchamalo	40.663	-3.232	13000	WGS84		2023	VU	Inventario Español del Patrimonio Natural y Biodiversidad		Rhinolophus euryale	no
BOE-A-2023-2904:D-BD:441	detected	BOE-A-2023-2904	Animalia	Chordata	Mammalia	Chiroptera	Rhinolophidae	Rhinolophus	Rhinolophus ferrumequinum	species	bibliographic data		Marchamalo	40.663	-3.232	13000	WGS84		2023	VU	Inventario Español del Patrimonio Natural y Biodiversidad		Murciélago grande de herradura	no
BOE-A-2023-2904:D-BD:442	detected	BOE-A-2023-2904	Animalia	Chordata	Mammalia	Chiroptera	Rhinolophidae	Rhinolophus	Rhinolophus mehelyi	species	bibliographic data		Marchamalo	40.663	-3.232	13000	WGS84		2023	VU	Inventario Español del Patrimonio Natural y Biodiversidad		Murciélago mediano de herradura	no
BOE-A-2023-2904:D-PBR:443	detected	BOE-A-2023-2904	Animalia	Chordata	Aves	Otidiformes	Otididae	Tetrax	Tetrax tetrax	species	PBR	MaterialCitation	Marchamalo	40.663	-3.232	13000	WGS84		2023	EN			Tetrax tetrax	no
BOE-A-2023-2819:D-BD:444	detected	BOE-A-2023-2819	Animalia	Chordata	Aves	Accipitriformes	Accipitridae	Aegypius	Aegypius monachus	species	bibliographic data		Méntrida	40.194	-4.158	1500	WGS84		2023	VU	No especifica		Aegypius monachus	no
BOE-A-2023-2819:D-BD:445	detected	BOE-A-2023-2819	Animalia	Chordata	Aves	Accipitriformes	Accipitridae	Aquila	Aquila adalberti	species	bibliographic data		Méntrida	40.194	-4.158	1500	WGS84		2023	EN	No especifica		Aquila adalberti	no
BOE-A-2023-2819:D-BD:446	detected	BOE-A-2023-2819	Animalia	Chordata	Aves	Accipitriformes	Accipitridae	Aquila	Aquila adalberti	species	bibliographic data		Novés	40.06	-4.283	2000	WGS84		2023	EN	No especifica		Aquila adalberti	no
BOE-A-2023-2819:D-BD:447	detected	BOE-A-2023-2819	Animalia	Chordata	Aves	Ciconiiformes	Ciconiidae	Ciconia	Ciconia nigra	species	bibliographic data		Méntrida	40.194	-4.158	1500	WGS84		2023	VU	Dirección General de Biodiversidad, Bosques y Desertificación del MITECO		Ciconia nigra	no
BOE-A-2023-2819:D-BD:448	detected	BOE-A-2023-2819	Animalia	Chordata	Aves	Accipitriformes	Accipitridae	Circus	Circus pygargus	species	bibliographic data		Méntrida	40.194	-4.158	1500	WGS84		2023	VU	No especifica		Circus pygargus	no
BOE-A-2023-2819:D-BD:449	detected	BOE-A-2023-2819	Animalia	Chordata	Mammalia	Rodentia	Cricetidae	Microtus	Microtus cabrerae	species	bibliographic data								2023	VU	No especifica		Microtus cabrerae	no
BOE-A-2023-2819:D-PBR:450	detected	BOE-A-2023-2819	Animalia	Chordata	Aves	Accipitriformes	Accipitridae	Milvus	Milvus milvus	species	PBR	MaterialCitation	Villamanta	40.243	-4.104	1500	WGS84	2018-2019	2018/2019	EN		200	Milvus milvus	no
BOE-A-2023-2819:D-BD:451	detected	BOE-A-2023-2819	Animalia	Chordata	Aves	Otidiformes	Otididae	Tetrax	Tetrax tetrax	species	bibliographic data		Méntrida	40.194	-4.158	1500	WGS84		2023	EN	No especifica		Tetrax tetrax	no
BOE-A-2023-2818:D-BD:452	detected	BOE-A-2023-2818	Animalia	Chordata	Aves	Accipitriformes	Accipitridae	Aegypius	Aegypius monachus	species	bibliographic data		Yunclillos	40.001	-3.999	2500	WGS84		2023	VU	Zona de Importancia para el buitre negro		Aegypius monachus	no
BOE-A-2023-2818:D-PBR:453	detected	BOE-A-2023-2818	Animalia	Chordata	Aves	Accipitriformes	Accipitridae	Aquila	Aquila adalberti	species	PBR	MaterialCitation	Yunclillos	40.001	-3.999	2500	WGS84		2023	EN			Aquila adalberti	no
BOE-A-2023-2818:D-PBR:454	detected	BOE-A-2023-2818	Animalia	Chordata	Aves	Accipitriformes	Accipitridae	Circus	Circus pygargus	species	PBR	MaterialCitation	Yunclillos	40.001	-3.999	2500	WGS84		2023	VU			Circus pygargus	no
BOE-A-2023-2818:D-PBR:455	detected	BOE-A-2023-2818	Animalia	Chordata	Aves	Accipitriformes	Accipitridae	Milvus	Milvus milvus	species	PBR	MaterialCitation	Yunclillos	40.001	-3.999	2500	WGS84		2023	EN			milano real	no
BOE-A-2023-2818:ND-PBR:17	not detected	BOE-A-2023-2818	Animalia	Chordata	Aves	Pteroclidiformes	Pteroclididae	Pterocles	Pterocles alchata	species	PBR	MaterialCitation	Yunclillos	40.001	-3.999	2500	WGS84		2023	VU			ganga ibérica	no
BOE-A-2023-2818:D-BD:456	detected	BOE-A-2023-2818	Animalia	Chordata	Aves	Pteroclidiformes	Pteroclididae	Pterocles	Pterocles orientalis	species	bibliographic data		Yunclillos	40.001	-3.999	2500	WGS84		2023	VU	No especifica		Pterocles orientalis	no
BOE-A-2023-2818:D-PBR:457	detected	BOE-A-2023-2818	Animalia	Chordata	Aves	Otidiformes	Otididae	Tetrax	Tetrax tetrax	species	PBR	MaterialCitation	Yunclillos	40.001	-3.999	2500	WGS84		2023	EN			Tetrax tetrax	no
BOE-A-2023-2817:D-PBR:458	detected	BOE-A-2023-2817	Animalia	Chordata	Aves	Accipitriformes	Accipitridae	Aegypius	Aegypius monachus	species	PBR	MaterialCitation	Chinchón	40.201	-3.515	1500	WGS84		2023	VU			buitre negro	no
BOE-A-2023-2817:D-PBR:459	detected	BOE-A-2023-2817	Animalia	Chordata	Aves	Accipitriformes	Accipitridae	Aquila	Aquila adalberti	species	PBR	MaterialCitation	Chinchón	40.201	-3.515	1500	WGS84		2023	EN			águila imperial ibérica	no
BOE-A-2023-2817:D-PBR:460	detected	BOE-A-2023-2817	Animalia	Chordata	Aves	Accipitriformes	Accipitridae	Circus	Circus pygargus	species	PBR	MaterialCitation	Chinchón	40.201	-3.515	1500	WGS84		2023	VU			aguilucho cenizo	no
BOE-A-2023-2817:D-PBR:461	detected	BOE-A-2023-2817	Animalia	Chordata	Aves	Accipitriformes	Accipitridae	Milvus	Milvus milvus	species	PBR	MaterialCitation	Chinchón	40.201	-3.515	1500	WGS84		2023	EN			milano real	no
BOE-A-2023-2817:D-PBR:462	detected	BOE-A-2023-2817	Animalia	Chordata	Aves	Pteroclidiformes	Pteroclididae	Pterocles	Pterocles orientalis	species	PBR	MaterialCitation	Chinchón	40.201	-3.515	1500	WGS84		2023	VU			ortega	no
BOE-A-2023-2817:D-PBR:463	detected	BOE-A-2023-2817	Animalia	Chordata	Aves	Otidiformes	Otididae	Tetrax	Tetrax tetrax	species	PBR	MaterialCitation	Chinchón	40.201	-3.515	1500	WGS84		2023	EN			sisón común	no
BOE-A-2023-2816:D-PBR:464	detected	BOE-A-2023-2816	Animalia	Chordata	Actinopterygii	Cyprinodontiformes	Cyprinodontidae	Aphanius	Aphanius iberus	species	PBR	MaterialCitation	Fortuna	38.149	-1.067	1500	WGS84		2023	EN			Aphanius iberus	no
BOE-A-2023-2816:D-BD:465	detected	BOE-A-2023-2816	Animalia	Chordata	Aves	Charadriiformes	Charadriidae	Charadrius	Charadrius alexandrinus	species	bibliographic data		Fortuna	38.149	-1.067	1500	WGS84		2023	VU	No especifica		Charadrius alexandrinus	no
BOE-A-2023-2816:D-BD:466	detected	BOE-A-2023-2816	Animalia	Chordata	Aves	Accipitriformes	Accipitridae	Circus	Circus pygargus	species	bibliographic data		Fortuna	38.149	-1.067	1500	WGS84		2023	VU	No especifica		Circus pygargus	no
BOE-A-2023-2816:D-BD:467	detected	BOE-A-2023-2816	Animalia	Chordata	Aves	Passeriformes	Muscicapidae	Erythropygia	Erythropygia galactotes	species	bibliographic data		Fortuna	38.149	-1.067	1500	WGS84		2023	VU	No especifica		Cercotrichas galactotes	no
BOE-A-2023-2816:D-PBR:468	detected	BOE-A-2023-2816	Animalia	Chordata	Mammalia	Chiroptera	Vespertilionidae	Pipistrellus	Pipistrellus kuhlii	species	PBR	MaterialCitation	Fortuna	38.157	-1.072	3500	WGS84		2023	LESRPE			Pipistrellus kuhlii	no
BOE-A-2023-2816:D-PBR:469	detected	BOE-A-2023-2816	Animalia	Chordata	Mammalia	Chiroptera	Vespertilionidae	Pipistrellus	Pipistrellus pipistrellus	species	PBR	MaterialCitation	Fortuna	38.157	-1.072	3500	WGS84		2023	LESRPE			Pipistrellus pipistrellus	no
BOE-A-2023-2816:D-PBR:470	detected	BOE-A-2023-2816	Animalia	Chordata	Mammalia	Chiroptera	Vespertilionidae	Pipistrellus	Pipistrellus pygmaeus	species	PBR	MaterialCitation	Fortuna	38.157	-1.072	3500	WGS84		2023	LESRPE			Pipistrellus pygmaeus	no
BOE-A-2023-2815:D-BD:471	detected	BOE-A-2023-2815	Animalia	Chordata	Actinopterygii	Cyprinodontiformes	Cyprinodontidae	Aphanius	Aphanius iberus	species	bibliographic data								2023	EN	Base de datos de Biodiversidad de la Generalitat Valenciana		fartet	no
BOE-A-2023-2815:D-BD:472	detected	BOE-A-2023-2815	Animalia	Chordata	Mammalia	Chiroptera	Vespertilionidae	Myotis	Myotis capaccinii	species	bibliographic data		El Pinoso	38.478	-0.964	8000	WGS84		2023	EN	Subdirección General de Biodiversidad Terrestre y Marina del MITECO		Myotis capaccinii	no
BOE-A-2023-2815:D-PBR:473	detected	BOE-A-2023-2815	Animalia	Chordata	Mammalia	Chiroptera	Vespertilionidae	Pipistrellus	Pipistrellus nathusii	species	PBR	MaterialCitation	El Pinoso	38.478	-0.964	8000	WGS84		2023	LESRPE			Pipistrellus nathusii	no
BOE-A-2023-2815:D-BD:474	detected	BOE-A-2023-2815	Animalia	Chordata	Aves	Pteroclidiformes	Pteroclididae	Pterocles	Pterocles orientalis	species	bibliographic data		El Pinoso	38.478	-0.964	8000	WGS84		2023	VU	Subdirección General de Patrimonio Natural y Cambio Climático de la Comunidad Autónoma de la Región de Murcia		Pterocles orientalis	no
BOE-A-2023-2815:D-PBR:475	detected	BOE-A-2023-2815	Animalia	Chordata	Mammalia	Chiroptera	Rhinolophidae	Rhinolophus	Rhinolophus ferrumequinum	species	PBR	MaterialCitation	El Pinoso	38.478	-0.964	8000	WGS84		2023	VU			Rhinolophus ferrumequinum	no
BOE-A-2023-2815:D-BD:476	detected	BOE-A-2023-2815	Animalia	Chordata	Mammalia	Chiroptera	Rhinolophidae	Rhinolophus	Rhinolophus mehelyi	species	bibliographic data		El Pinoso	38.478	-0.964	8000	WGS84		2023	VU	Subdirección General de Biodiversidad Terrestre y Marina del MITECO		Rhinolophus mehelyi	no
BOE-A-2023-2814:D-PBR:477	detected	BOE-A-2023-2814	Animalia	Chordata	Aves	Accipitriformes	Accipitridae	Aegypius	Aegypius monachus	species	PBR	MaterialCitation	Campo Real	40.27	-3.361	3500	WGS84		2023	VU			Aegypius monachus	no
BOE-A-2023-2814:D-PBR:478	detected	BOE-A-2023-2814	Animalia	Chordata	Aves	Accipitriformes	Accipitridae	Aquila	Aquila adalberti	species	PBR	MaterialCitation	Campo Real	40.27	-3.361	3500	WGS84		2023	EN			Aquila adalberti	no
BOE-A-2023-2814:D-PBR:479	detected	BOE-A-2023-2814	Animalia	Chordata	Aves	Accipitriformes	Accipitridae	Milvus	Milvus milvus	species	PBR	MaterialCitation	Campo Real	40.27	-3.361	3500	WGS84		2023	EN			Milvus milvus	no
BOE-A-2023-2814:D-PBR:480	detected	BOE-A-2023-2814	Animalia	Chordata	Aves	Otidiformes	Otididae	Tetrax	Tetrax tetrax	species	PBR	MaterialCitation	Campo Real	40.27	-3.361	3500	WGS84		2023	EN			Tetrax tetrax	no
BOE-A-2023-2813:D-BD:481	detected	BOE-A-2023-2813	Animalia	Chordata	Aves	Accipitriformes	Accipitridae	Aquila	Aquila adalberti	species	bibliographic data		Guadalajara	40.72	-3.251	2500	WGS84		2023	EN	No especifica		Aquila adalberti	no
BOE-A-2023-2813:D-BD:482	detected	BOE-A-2023-2813	Animalia	Chordata	Aves	Accipitriformes	Accipitridae	Circus	Circus pygargus	species	bibliographic data		Guadalajara	40.72	-3.251	2500	WGS84		2023	VU			Circus pygargus	no
BOE-A-2023-2813:D-BD:483	detected	BOE-A-2023-2813	Animalia	Chordata	Aves	Pteroclidiformes	Pteroclididae	Pterocles	Pterocles orientalis	species	bibliographic data		Guadalajara	40.72	-3.251	2500	WGS84		2023	VU			Pterocles orientalis	no
BOE-A-2023-2813:D-BD:484	detected	BOE-A-2023-2813	Animalia	Chordata	Aves	Otidiformes	Otididae	Tetrax	Tetrax tetrax	species	bibliographic data		Guadalajara	40.72	-3.251	2500	WGS84		2023	EN			Tetrax tetrax	no
BOE-A-2023-2601:D-PBR:485	detected	BOE-A-2023-2601	Animalia	Chordata	Aves	Accipitriformes	Accipitridae	Circus	Circus pygargus	species	PBR	MaterialCitation	Caudete	38.741	-0.957	2000	WGS84		2023	VU			Circus pygargus	no
BOE-A-2023-2601:D-BD:486	detected	BOE-A-2023-2601	Animalia	Chordata	Mammalia	Chiroptera	Vespertilionidae	Hypsugo	Hypsugo savii	species	bibliographic data		Caudete	38.741	-0.957	2000	WGS84		2023	LESRPE			Hypsugo savii	no
BOE-A-2023-2601:D-PBR:487	detected	BOE-A-2023-2601	Animalia	Chordata	Aves	Accipitriformes	Accipitridae	Milvus	Milvus milvus	species	PBR	MaterialCitation	Caudete	38.741	-0.957	2000	WGS84		2023	EN			Milvus milvus	no
BOE-A-2023-2601:D-BD:488	detected	BOE-A-2023-2601	Animalia	Chordata	Mammalia	Chiroptera	Miniopteridae	Miniopterus	Miniopterus schreibersii	species	bibliographic data		Caudete	38.741	-0.957	2000	WGS84		2023	VU	No especifica		Miniopterus schreibersii	no
BOE-A-2023-2601:D-BD:489	detected	BOE-A-2023-2601	Animalia	Chordata	Aves	Passeriformes	Muscicapidae	Phoenicurus	Phoenicurus phoenicurus	species	bibliographic data		Caudete	38.741	-0.957	2000	WGS84		2023	VU	No especifica		Phoenicurus phoenicurus	no
BOE-A-2023-2601:D-BD:490	detected	BOE-A-2023-2601	Animalia	Chordata	Aves	Pteroclidiformes	Pteroclididae	Pterocles	Pterocles alchata	species	bibliographic data		Caudete	38.741	-0.957	2000	WGS84		2023	VU	ZEPA ES0000455		Pterocles alchata	no
BOE-A-2023-2601:D-A:491	detected	BOE-A-2023-2601	Animalia	Chordata	Aves	Pteroclidiformes	Pteroclididae	Pterocles	Pterocles orientalis	species	absence		Caudete	38.741	-0.957	2000	WGS84		2023	VU			Pterocles orientalis	no
BOE-A-2023-2601:D-BD:492	detected	BOE-A-2023-2601	Animalia	Chordata	Mammalia	Chiroptera	Rhinolophidae	Rhinolophus	Rhinolophus ferrumequinum	species	bibliographic data		Caudete	38.741	-0.957	2000	WGS84		2023	VU	No especifica		Rhinolophus ferrumequinum	no
BOE-A-2023-2601:D-A:493	detected	BOE-A-2023-2601	Animalia	Chordata	Aves	Otidiformes	Otididae	Tetrax	Tetrax tetrax	species	absence		Caudete	38.741	-0.957	2000	WGS84		2023	EN			Tetrax tetrax	no
BOE-A-2023-2600:D-PBR:494	detected	BOE-A-2023-2600	Animalia	Chordata	Aves	Accipitriformes	Accipitridae	Circus	Circus pygargus	species	PBR	MaterialCitation	Valle de las Navas	42.497	-3.6	7000	WGS84		2023	VU			Circus pygargus	no
BOE-A-2023-2600:D-PBR:495	detected	BOE-A-2023-2600	Animalia	Chordata	Aves	Accipitriformes	Accipitridae	Milvus	Milvus milvus	species	PBR	MaterialCitation	Valle de las Navas	42.497	-3.6	7000	WGS84		2023	EN			Milvus milvus	no
BOE-A-2023-2600:D-PBR:496	detected	BOE-A-2023-2600	Animalia	Chordata	Mammalia	Chiroptera	Miniopteridae	Miniopterus	Miniopterus schreibersii	species	PBR	MaterialCitation	Valle de las Navas	42.497	-3.6	7000	WGS84		2023	VU			Miniopterus schreibersii	no
BOE-A-2023-2600:D-PBR:497	detected	BOE-A-2023-2600	Animalia	Chordata	Mammalia	Chiroptera	Vespertilionidae	Myotis	Myotis emarginatus	species	PBR	MaterialCitation	Valle de las Navas	42.487	-3.573	1000	WGS84		2023	VU			Myotis emarginatus	no
BOE-A-2023-2600:D-BD:498	detected	BOE-A-2023-2600	Animalia	Chordata	Aves	Accipitriformes	Accipitridae	Neophron	Neophron percnopterus	species	bibliographic data		Valle de las Navas	42.497	-3.6	7000	WGS84		2023	VU			Neophron percnopterus	no
BOE-A-2023-2600:D-PBR:499	detected	BOE-A-2023-2600	Animalia	Chordata	Mammalia	Chiroptera	Vespertilionidae	Nyctalus	Nyctalus lasiopterus	species	PBR	MaterialCitation	Valle de las Navas	42.497	-3.6	7000	WGS84		2023	VU			Nyctalus lasiopterus	no
BOE-A-2023-2600:D-PBR:500	detected	BOE-A-2023-2600	Animalia	Chordata	Mammalia	Chiroptera	Vespertilionidae	Plecotus	Plecotus austriacus	species	PBR	MaterialCitation	Valle de las Navas	42.497	-3.6	7000	WGS84		2023	LESRPE			Plecotus austriacus	no
BOE-A-2023-2600:D-PBR:501	detected	BOE-A-2023-2600	Animalia	Chordata	Mammalia	Chiroptera	Rhinolophidae	Rhinolophus	Rhinolophus ferrumequinum	species	PBR	MaterialCitation	Valle de las Navas	42.497	-3.6	7000	WGS84		2023	VU			Rhinolophus ferrumequinum	no
BOE-A-2023-2599:D-PBR:502	detected	BOE-A-2023-2599	Animalia	Chordata	Aves	Accipitriformes	Accipitridae	Aquila	Aquila fasciata	species	PBR	MaterialCitation	Talavera	41.579	1.321	10000	WGS84	2020	2020	VU		23	Aquila fasciata	no
BOE-A-2023-2599:D-PBR:503	detected	BOE-A-2023-2599	Animalia	Chordata	Mammalia	Chiroptera	Vespertilionidae	Barbastella	Barbastella barbastellus	species	PBR	MaterialCitation	Talavera	41.579	1.321	10000	WGS84	2019-2020	2019/2020	LESRPE			Barbastella barbastellus	no
BOE-A-2023-2599:D-PBR:504	detected	BOE-A-2023-2599	Animalia	Chordata	Aves	Accipitriformes	Accipitridae	Circus	Circus pygargus	species	PBR	MaterialCitation	Talavera	41.579	1.321	10000	WGS84	2019-2020	2019/2020	VU		2	Circus pygargus	no
BOE-A-2023-2599:D-BD:505	detected	BOE-A-2023-2599	Animalia	Chordata	Mammalia	Chiroptera	Vespertilionidae	Hypsugo	Hypsugo savii	species	bibliographic data								2023	LESRPE			Hypsugo savii	no
BOE-A-2023-2599:D-PBR:506	detected	BOE-A-2023-2599	Animalia	Chordata	Aves	Accipitriformes	Accipitridae	Milvus	Milvus milvus	species	PBR	MaterialCitation	Les Piles	41.519	1.34	3500	WGS84	2019-2020	2019/2020	EN			Milvus milvus	no
BOE-A-2023-2599:D-PBR:507	detected	BOE-A-2023-2599	Animalia	Chordata	Aves	Accipitriformes	Accipitridae	Milvus	Milvus milvus	species	PBR	MaterialCitation	Bellprat	41.524	1.429	3000	WGS84	2019-2020	2019/2020	EN			Milvus milvus	no
BOE-A-2023-2599:D-PBR:508	detected	BOE-A-2023-2599	Animalia	Chordata	Mammalia	Chiroptera	Miniopteridae	Miniopterus	Miniopterus schreibersii	species	PBR	MaterialCitation	Talavera	41.579	1.321	10000	WGS84	2019-2020	2019/2020	VU			Miniopterus schreibersii	no
BOE-A-2023-2599:D-PBR:509	detected	BOE-A-2023-2599	Animalia	Chordata	Mammalia	Chiroptera	Vespertilionidae	Myotis	Myotis blythii	species	PBR	MaterialCitation	Talavera	41.579	1.321	10000	WGS84	2019-2020	2019/2020	VU			murciélago ratonero mediano	no
BOE-A-2023-2599:D-PBR:510	detected	BOE-A-2023-2599	Animalia	Chordata	Mammalia	Chiroptera	Vespertilionidae	Myotis	Myotis capaccinii	species	PBR	MaterialCitation	Talavera	41.579	1.321	10000	WGS84	2019-2020	2019/2020	EN			murciélago ratonero patudo	no
BOE-A-2023-2599:D-PBR:511	detected	BOE-A-2023-2599	Animalia	Chordata	Mammalia	Chiroptera	Vespertilionidae	Myotis	Myotis emarginatus	species	PBR	MaterialCitation	Talavera	41.579	1.321	10000	WGS84	2019-2020	2019/2020	VU			Myotis emarginatus	no
BOE-A-2023-2599:D-PBR:512	detected	BOE-A-2023-2599	Animalia	Chordata	Mammalia	Chiroptera	Vespertilionidae	Myotis	Myotis myotis	species	PBR	MaterialCitation	Talavera	41.579	1.321	10000	WGS84	2019-2020	2019/2020	VU			Myotis myotis	no
BOE-A-2023-2599:D-BD:513	detected	BOE-A-2023-2599	Animalia	Chordata	Mammalia	Chiroptera	Vespertilionidae	Pipistrellus	Pipistrellus nathusii	species	bibliographic data		Talavera	41.579	1.321	10000	WGS84	2019-2020	2019/2020	LESRPE	Servicio de Flora y Fauna (SFF)		Pipistrellus nathusii	no
BOE-A-2023-2599:D-BD:514	detected	BOE-A-2023-2599	Animalia	Chordata	Mammalia	Chiroptera	Vespertilionidae	Pipistrellus	Pipistrellus pipistrellus	species	bibliographic data		Talavera	41.579	1.321	10000	WGS84	2019-2020	2019/2020	LESRPE	Servicio de Flora y Fauna (SFF)		Pipistrellus pipistrellus	no
BOE-A-2023-2599:DE:32	detection error	BOE-A-2023-2599	Animalia	Chordata	Mammalia	Chiroptera	Vespertilionidae	Plecotus	Plecotus austriacus		error									LESRPE			meridional
BOE-A-2023-2599:D-PBR:515	detected	BOE-A-2023-2599	Animalia	Chordata	Mammalia	Chiroptera	Rhinolophidae	Rhinolophus	Rhinolophus euryale	species	PBR	MaterialCitation	Talavera	41.579	1.321	10000	WGS84	2019-2020	2019/2020	VU			Rhinolophus euryale	no
BOE-A-2023-2599:D-PBR:516	detected	BOE-A-2023-2599	Animalia	Chordata	Mammalia	Chiroptera	Rhinolophidae	Rhinolophus	Rhinolophus ferrumequinum	species	PBR	MaterialCitation	Talavera	41.579	1.321	10000	WGS84	2019-2020	2019/2020	VU			Rhinolophus ferrumequinum	no
BOE-A-2023-2598:D-PBR:517	detected	BOE-A-2023-2598	Animalia	Chordata	Amphibia	Caudata	Salamandridae	Chioglossa	Chioglossa lusitanica	species	PBR	MaterialCitation	Cérdido	43.603	-7.969	20000	WGS84	2020-2021	2020/2021	VU			Chioglossa lusitanica	no
BOE-A-2023-2598:D-PBR:518	detected	BOE-A-2023-2598	Animalia	Chordata	Mammalia	Chiroptera	Vespertilionidae	Eptesicus	Eptesicus serotinus	species	PBR	MaterialCitation	Cérdido	43.603	-7.969	20000	WGS84	2020-2021	2020/2021	LESRPE			Eptesicus serotinus	no
BOE-A-2023-2598:D-PBR:519	detected	BOE-A-2023-2598	Animalia	Chordata	Aves	Accipitriformes	Accipitridae	Milvus	Milvus milvus	species	PBR	MaterialCitation	Cérdido	43.603	-7.969	20000	WGS84	2020-2021	2020/2021	EN			Milvus milvus	no
BOE-A-2023-2598:DE:33	detection error	BOE-A-2023-2598	Animalia	Chordata	Mammalia	Cetacea	Delphinidae	Orcinus	Orcinus orca		error									VU
BOE-A-2023-2598:D-PBR:520	detected	BOE-A-2023-2598	Animalia	Chordata	Mammalia	Chiroptera	Vespertilionidae	Pipistrellus	Pipistrellus pipistrellus	species	PBR	MaterialCitation	Cérdido	43.603	-7.969	20000	WGS84	2020-2021	2020/2021	LESRPE			Pipistrellus pipistrellus	no
BOE-A-2023-2598:DE:34	detection error	BOE-A-2023-2598	Animalia	Chordata	Aves	Pteroclidiformes	Pteroclididae	Pterocles	Pterocles orientalis		error									VU
BOE-A-2023-2597:D-BD:521	detected	BOE-A-2023-2597	Animalia	Chordata	Aves	Accipitriformes	Accipitridae	Aegypius	Aegypius monachus	species	bibliographic data		Asturianos						2023	VU			buitre negro	no
BOE-A-2023-2597:ND-BD:18	not detected	BOE-A-2023-2597	Animalia	Chordata	Aves	Accipitriformes	Accipitridae	Aquila	Aquila adalberti	species	bibliographic data		Asturianos						2023	EN			águila imperial	no
BOE-A-2023-2597:D-BD:522	detected	BOE-A-2023-2597	Animalia	Chordata	Aves	Accipitriformes	Accipitridae	Aquila	Aquila fasciata	species	bibliographic data		Asturianos						2023	VU			águila perdicera	no
BOE-A-2023-2597:D-A:523	detected	BOE-A-2023-2597	Animalia	Chordata	Aves	Passeriformes	Alaudidae	Chersophilus	Chersophilus duponti	species	absence		Asturianos	42.08	-6.503	5000	WGS84	2021	2021	EN			Chersophilus duponti	no
BOE-A-2023-2597:D-BD:524	detected	BOE-A-2023-2597	Animalia	Chordata	Aves	Passeriformes	Alaudidae	Chersophilus	Chersophilus duponti	species	bibliographic data		Carbadella	42.08	-6.302	2500	WGS84		2023	EN	No especifica		Chersophilus duponti	no
BOE-A-2023-2597:D-BD:525	detected	BOE-A-2023-2597	Animalia	Chordata	Aves	Ciconiiformes	Ciconiidae	Ciconia	Ciconia nigra	species	bibliographic data		Asturianos						2023	VU			cigüeña negra	no
BOE-A-2023-2597:D-BD:526	detected	BOE-A-2023-2597	Animalia	Chordata	Aves	Accipitriformes	Accipitridae	Circus	Circus pygargus	species	bibliographic data		Asturianos						2023	VU	No especifica		Circus pygargus	no
BOE-A-2023-2597:D-BD:527	detected	BOE-A-2023-2597	Animalia	Chordata	Mammalia	Soricomorpha	Talpidae	Galemys	Galemys pyrenaicus	species	bibliographic data		Asturianos						2023	VU			Galemys pyrenaicus	no
BOE-A-2023-2597:D-PBR:528	detected	BOE-A-2023-2597	Animalia	Chordata	Mammalia	Chiroptera	Vespertilionidae	Hypsugo	Hypsugo savii	species	PBR	MaterialCitation	Asturianos	42.077	-6.506	6000	WGS84	2020	2020	LESRPE			Hypsugo savii	no
BOE-A-2023-2597:D-BD:529	detected	BOE-A-2023-2597	Animalia	Chordata	Aves	Accipitriformes	Accipitridae	Milvus	Milvus milvus	species	bibliographic data		Asturianos						2023	EN			Milvus milvus	no
BOE-A-2023-2597:D-PBR:530	detected	BOE-A-2023-2597	Animalia	Chordata	Mammalia	Chiroptera	Miniopteridae	Miniopterus	Miniopterus schreibersii	species	PBR	MaterialCitation	Asturianos	42.077	-6.506	6000	WGS84	2020	2020	VU			Miniopterus schreibersii	no
BOE-A-2023-2597:D-PBR:531	detected	BOE-A-2023-2597	Animalia	Chordata	Aves	Passeriformes	Muscicapidae	Phoenicurus	Phoenicurus phoenicurus	species	PBR	MaterialCitation	Asturianos	42.08	-6.503	5000	WGS84	2020-2021	2020/2021	VU			Phoenicurus phoenicurus	no
BOE-A-2023-2597:D-PBR:532	detected	BOE-A-2023-2597	Animalia	Chordata	Mammalia	Chiroptera	Vespertilionidae	Pipistrellus	Pipistrellus pipistrellus	species	PBR	MaterialCitation	Asturianos	42.077	-6.506	6000	WGS84	2020	2020	LESRPE			Pipistrellus pipistrellus	no
BOE-A-2023-2597:DE:35	detection error	BOE-A-2023-2597	Animalia	Chordata	Mammalia	Chiroptera	Vespertilionidae	Plecotus	Plecotus austriacus		error									LESRPE			meridional
BOE-A-2023-2597:D-A:533	detected	BOE-A-2023-2597	Animalia	Chordata	Aves	Pteroclidiformes	Pteroclididae	Pterocles	Pterocles alchata	species	absence		Asturianos	42.08	-6.503	5000	WGS84	2020-2021	2020/2021	VU			Pterocles alchata	no
BOE-A-2023-2597:D-A:534	detected	BOE-A-2023-2597	Animalia	Chordata	Aves	Pteroclidiformes	Pteroclididae	Pterocles	Pterocles orientalis	species	absence		Asturianos	42.08	-6.503	5000	WGS84	2020-2021	2020/2021	VU			Pterocles orientalis	no
BOE-A-2023-2597:D-PBR:535	detected	BOE-A-2023-2597	Animalia	Chordata	Mammalia	Chiroptera	Rhinolophidae	Rhinolophus	Rhinolophus hipposideros	species	PBR	MaterialCitation	Asturianos	42.077	-6.506	6000	WGS84	2020	2020	LESRPE			Rhinolophus hipposideros	no
BOE-A-2023-2597:D-A:536	detected	BOE-A-2023-2597	Animalia	Chordata	Aves	Otidiformes	Otididae	Tetrax	Tetrax tetrax	species	absence		Asturianos	42.08	-6.503	5000	WGS84	2020-2021	2020/2021	EN			Tetrax tetrax	no
BOE-A-2023-2597:D-BD:537	detected	BOE-A-2023-2597	Animalia	Chordata	Mammalia	Carnivora	Ursidae	Ursus	Ursus arctos	species	bibliographic data		Asturianos						2023	EN			oso pardo	no
BOE-A-2023-2596:D-PBR:538	detected	BOE-A-2023-2596	Animalia	Chordata	Aves	Accipitriformes	Accipitridae	Aegypius	Aegypius monachus	species	PBR	MaterialCitation	Peguerinos	40.64	-4.27	5000	WGS84	2020	2020	VU		54	Aegypius monachus	no
BOE-A-2023-2596:D-PBR:539	detected	BOE-A-2023-2596	Animalia	Chordata	Aves	Accipitriformes	Accipitridae	Aegypius	Aegypius monachus	species	PBR	MaterialCitation	Peguerinos	40.64	-4.27	5000	WGS84	2020-2021	2020/2021	VU		108	Aegypius monachus	no
BOE-A-2023-2596:D-PBR:540	detected	BOE-A-2023-2596	Animalia	Chordata	Aves	Accipitriformes	Accipitridae	Aegypius	Aegypius monachus	species	PBR	MaterialCitation	Peguerinos	40.533	-4.162	5000	WGS84	2020-2021	2020/2021	VU		115	Aegypius monachus	no
BOE-A-2023-2596:D-PBR:541	detected	BOE-A-2023-2596	Animalia	Chordata	Aves	Accipitriformes	Accipitridae	Aquila	Aquila adalberti	species	PBR	MaterialCitation	Peguerinos	40.64	-4.27	5000	WGS84	2020-2021	2020/2021	EN		3	Aquila adalberti	no
BOE-A-2023-2596:D-PBR:542	detected	BOE-A-2023-2596	Animalia	Chordata	Aves	Accipitriformes	Accipitridae	Aquila	Aquila adalberti	species	PBR	MaterialCitation	Peguerinos	40.533	-4.162	5000	WGS84	2020-2021	2020/2021	EN		4	Aquila adalberti	no
BOE-A-2023-2596:D-BD:543	detected	BOE-A-2023-2596	Animalia	Chordata	Aves	Accipitriformes	Accipitridae	Aquila	Aquila fasciata	species	bibliographic data		Peguerinos	40.533	-4.162	5000	WGS84		2023	VU			águila perdicera	no
BOE-A-2023-2596:D-BD:544	detected	BOE-A-2023-2596	Animalia	Chordata	Aves	Ciconiiformes	Ciconiidae	Ciconia	Ciconia nigra	species	bibliographic data		Peguerinos	40.64	-4.27	5000	WGS84		2023	VU			Ciconia nigra	no
BOE-A-2023-2596:D-BD:545	detected	BOE-A-2023-2596	Animalia	Chordata	Aves	Accipitriformes	Accipitridae	Gypaetus	Gypaetus barbatus	species	bibliographic data		Peguerinos	40.533	-4.162	5000	WGS84		2023	EN			quebrantahuesos	no
BOE-A-2023-2596:D-PBR:546	detected	BOE-A-2023-2596	Animalia	Chordata	Aves	Accipitriformes	Accipitridae	Milvus	Milvus milvus	species	PBR	MaterialCitation	Peguerinos	40.64	-4.27	5000	WGS84	2020-2021	2020/2021	EN		188	Milvus milvus	no
BOE-A-2023-2596:D-PBR:547	detected	BOE-A-2023-2596	Animalia	Chordata	Aves	Accipitriformes	Accipitridae	Milvus	Milvus milvus	species	PBR	MaterialCitation	Peguerinos	40.533	-4.162	5000	WGS84	2020-2021	2020/2021	EN		239	Milvus milvus	no
BOE-A-2023-2596:D-PBR:548	detected	BOE-A-2023-2596	Animalia	Chordata	Mammalia	Chiroptera	Miniopteridae	Miniopterus	Miniopterus schreibersii	species	PBR	MaterialCitation	Peguerinos	40.64	-4.27	5000	WGS84	2020	2020	VU			Miniopterus schreibersii	no
BOE-A-2023-2596:D-BD:549	detected	BOE-A-2023-2596	Animalia	Chordata	Mammalia	Chiroptera	Vespertilionidae	Myotis	Myotis blythii	species	bibliographic data		Peguerinos	40.533	-4.162	5000	WGS84		2023	VU			Murciélago ratonero mediano	no
BOE-A-2023-2596:D-BD:550	detected	BOE-A-2023-2596	Animalia	Chordata	Mammalia	Chiroptera	Vespertilionidae	Myotis	Myotis myotis	species	bibliographic data		Peguerinos	40.533	-4.162	5000	WGS84		2023	VU			Murciélago ratonero grande	no
BOE-A-2023-2596:D-PBR:551	detected	BOE-A-2023-2596	Animalia	Chordata	Mammalia	Chiroptera	Vespertilionidae	Nyctalus	Nyctalus lasiopterus	species	PBR	MaterialCitation	Peguerinos	40.64	-4.27	5000	WGS84	2020	2020	VU			Nyctalus lasiopterus	no
BOE-A-2023-2596:D-PBR:552	detected	BOE-A-2023-2596	Animalia	Chordata	Mammalia	Chiroptera	Vespertilionidae	Nyctalus	Nyctalus leisleri	species	PBR	MaterialCitation	Peguerinos	40.64	-4.27	5000	WGS84	2020	2020	LESRPE			Nyctalus leisleri	no
BOE-A-2023-2596:D-PBR:553	detected	BOE-A-2023-2596	Animalia	Chordata	Mammalia	Chiroptera	Vespertilionidae	Nyctalus	Nyctalus noctula	species	PBR	MaterialCitation	Peguerinos	40.64	-4.27	5000	WGS84	2020	2020	VU			Nyctalus noctula	no
BOE-A-2023-2596:D-PBR:554	detected	BOE-A-2023-2596	Animalia	Chordata	Mammalia	Chiroptera	Vespertilionidae	Pipistrellus	Pipistrellus nathusii	species	PBR	MaterialCitation	Peguerinos	40.64	-4.27	5000	WGS84	2020	2020	LESRPE			Pipistrellus nathusii	no
BOE-A-2023-2596:D-PBR:555	detected	BOE-A-2023-2596	Animalia	Chordata	Mammalia	Chiroptera	Vespertilionidae	Pipistrellus	Pipistrellus pipistrellus	species	PBR	MaterialCitation	Peguerinos	40.64	-4.27	5000	WGS84	2020	2020	LESRPE			Pipistrellus pipistrellus	no
BOE-A-2023-2596:D-PBR:556	detected	BOE-A-2023-2596	Animalia	Chordata	Mammalia	Chiroptera	Vespertilionidae	Pipistrellus	Pipistrellus pygmaeus	species	PBR	MaterialCitation	Peguerinos	40.64	-4.27	5000	WGS84	2020	2020	LESRPE			Pipistrellus pygmaeus	no
BOE-A-2023-2595:D-BD:557	detected	BOE-A-2023-2595	Animalia	Chordata	Aves	Accipitriformes	Accipitridae	Aegypius	Aegypius monachus	species	bibliographic data		Campillos	36.997	-4.777	12000	WGS84	2020	2020	VU	No especifica		Aegypius monachus	no
BOE-A-2023-2595:D-BD:558	detected	BOE-A-2023-2595	Animalia	Chordata	Aves	Accipitriformes	Accipitridae	Aquila	Aquila adalberti	species	bibliographic data		Campillos						2023	EN	Área en Régimen de Protección Especies pata el águila imperial ibérica		águila imperial ibérica	no
BOE-A-2023-2595:D-BD:559	detected	BOE-A-2023-2595	Animalia	Chordata	Aves	Accipitriformes	Accipitridae	Aquila	Aquila fasciata	species	bibliographic data		Campillos	36.997	-4.777	12000	WGS84	2020	2020	VU	No especifica		Aquila fasciata	no
BOE-A-2023-2595:D-BD:560	detected	BOE-A-2023-2595	Animalia	Chordata	Aves	Ciconiiformes	Ciconiidae	Ciconia	Ciconia nigra	species	bibliographic data		Campillos	36.997	-4.777	12000	WGS84	2020	2020	VU	No especifica		Ciconia nigra	no
BOE-A-2023-2595:D-BD:561	detected	BOE-A-2023-2595	Animalia	Chordata	Aves	Accipitriformes	Accipitridae	Circus	Circus pygargus	species	bibliographic data		Campillos	36.997	-4.777	12000	WGS84	2020	2020	VU	No especifica		Circus pygargus	no
BOE-A-2023-2595:D-A:562	detected	BOE-A-2023-2595	Animalia	Chordata	Aves	Passeriformes	Muscicapidae	Erythropygia	Erythropygia galactotes	species	absence		Campillos	36.997	-4.777	12000	WGS84	2020	2020	VU			Cercotrichas galactotes	no
BOE-A-2023-2595:D-BD:563	detected	BOE-A-2023-2595	Animalia	Chordata	Mammalia	Chiroptera	Miniopteridae	Miniopterus	Miniopterus schreibersii	species	bibliographic data		Campillos	36.997	-4.777	12000	WGS84	2020	2020	VU	No especifica		Miniopterus schreibersii	no
BOE-A-2023-2595:D-BD:564	detected	BOE-A-2023-2595	Animalia	Chordata	Mammalia	Chiroptera	Vespertilionidae	Myotis	Myotis capaccinii	species	bibliographic data		Campillos	36.997	-4.777	12000	WGS84	2020	2020	EN	No especifica		Myotis capaccinii	no
BOE-A-2023-2595:D-BD:565	detected	BOE-A-2023-2595	Animalia	Chordata	Mammalia	Chiroptera	Vespertilionidae	Myotis	Myotis myotis	species	bibliographic data		Campillos	36.997	-4.777	12000	WGS84	2020	2020	VU	No especifica		Myotis myotis	no
BOE-A-2023-2595:D-BD:566	detected	BOE-A-2023-2595	Animalia	Chordata	Aves	Accipitriformes	Accipitridae	Neophron	Neophron percnopterus	species	bibliographic data		Campillos	36.997	-4.777	12000	WGS84	2020	2020	VU	No especifica		Neophron percnopterus	no
BOE-A-2023-2595:D-BD:567	detected	BOE-A-2023-2595	Animalia	Chordata	Aves	Anseriformes	Anatidae	Oxyura	Oxyura leucocephala	species	bibliographic data		Campillos	36.997	-4.777	12000	WGS84	2020	2020	EN	No especifica		Oxyura leucocephala	no
BOE-A-2023-2595:D-BD:568	detected	BOE-A-2023-2595	Animalia	Chordata	Aves	Accipitriformes	Pandionidae	Pandion	Pandion haliaetus	species	bibliographic data		Campillos	36.997	-4.777	12000	WGS84	2020	2020	VU	No especifica		Pandion haliaetus	no
BOE-A-2023-2595:DE:36	detection error	BOE-A-2023-2595	Animalia	Chordata	Mammalia	Chiroptera	Vespertilionidae	Plecotus	Plecotus austriacus		error									LESRPE			meridional
BOE-A-2023-2595:D-A:569	detected	BOE-A-2023-2595	Animalia	Chordata	Aves	Pteroclidiformes	Pteroclididae	Pterocles	Pterocles orientalis	species	absence		Campillos	36.997	-4.777	12000	WGS84	2020	2020	VU			Pterocles orientalis	no
BOE-A-2023-2595:D-BD:570	detected	BOE-A-2023-2595	Animalia	Chordata	Mammalia	Chiroptera	Rhinolophidae	Rhinolophus	Rhinolophus euryale	species	bibliographic data		Campillos	36.997	-4.777	12000	WGS84	2020	2020	VU	No especifica		Rhinolophus euryale	no
BOE-A-2023-2595:D-BD:571	detected	BOE-A-2023-2595	Animalia	Chordata	Mammalia	Chiroptera	Rhinolophidae	Rhinolophus	Rhinolophus ferrumequinum	species	bibliographic data		Campillos	36.997	-4.777	12000	WGS84	2020	2020	VU	No especifica		Rhinolophus ferrumequinum	no
BOE-A-2023-2595:D-BD:572	detected	BOE-A-2023-2595	Animalia	Chordata	Mammalia	Chiroptera	Rhinolophidae	Rhinolophus	Rhinolophus hipposideros	species	bibliographic data		Campillos	36.997	-4.777	12000	WGS84	2020	2020	LESRPE			Rhinolophus hipposideros	no
BOE-A-2023-2595:D-A:573	detected	BOE-A-2023-2595	Animalia	Chordata	Aves	Otidiformes	Otididae	Tetrax	Tetrax tetrax	species	absence		Campillos	36.997	-4.777	12000	WGS84	2020	2020	EN			Tetrax tetrax	no
BOE-A-2023-2594:D-PBR:574	detected	BOE-A-2023-2594	Animalia	Chordata	Aves	Accipitriformes	Accipitridae	Aquila	Aquila fasciata	species	PBR	MaterialCitation	Mula	37.965	-1.395	9000	WGS84	2019-2020	2019/2020	VU		1	Aquila fasciata	no
BOE-A-2023-2594:ND-PBR:19	not detected	BOE-A-2023-2594	Animalia	Chordata	Mammalia	Chiroptera	Vespertilionidae	Myotis	Myotis blythii	species	PBR	MaterialCitation	Mula	37.965	-1.395	9000	WGS84	2019-2020	2019/2020	VU			ratonero mediano (Myotis oxygnathus)	no
BOE-A-2023-2594:D-PBR:575	detected	BOE-A-2023-2594	Animalia	Chordata	Mammalia	Chiroptera	Vespertilionidae	Myotis	Myotis myotis	species	PBR	MaterialCitation	Mula	37.965	-1.395	9000	WGS84	2019-2020	2019/2020	VU			Myotis myotis	no
BOE-A-2023-2594:D-A:576	detected	BOE-A-2023-2594	Animalia	Chordata	Aves	Pteroclidiformes	Pteroclididae	Pterocles	Pterocles alchata	species	absence		Mula	37.965	-1.395	9000	WGS84	2019-2020	2019/2020	VU			Pterocles alchata	no
BOE-A-2023-2594:D-A:577	detected	BOE-A-2023-2594	Animalia	Chordata	Aves	Pteroclidiformes	Pteroclididae	Pterocles	Pterocles orientalis	species	absence		Mula	37.965	-1.395	9000	WGS84	2019-2020	2019/2020	VU			Pterocles orientalis	no
BOE-A-2023-2594:D-A:578	detected	BOE-A-2023-2594	Animalia	Chordata	Aves	Otidiformes	Otididae	Tetrax	Tetrax tetrax	species	absence		Mula	37.965	-1.395	9000	WGS84	2019-2020	2019/2020	EN			Tetrax tetrax	no
BOE-A-2023-2593:D-PBR:579	detected	BOE-A-2023-2593	Animalia	Chordata	Aves	Accipitriformes	Accipitridae	Aegypius	Aegypius monachus	species	PBR	MaterialCitation	Bocigas	41.257	-4.714	2500	WGS84	2020	2020	VU			Aegypius monachus	no
BOE-A-2023-2593:D-BD:580	detected	BOE-A-2023-2593	Animalia	Chordata	Aves	Accipitriformes	Accipitridae	Aquila	Aquila adalberti	species	bibliographic data		Bocigas	41.257	-4.714	2500	WGS84	2020	2020	EN			águila imperial ibérica	no
BOE-A-2023-2593:D-PBR:581	detected	BOE-A-2023-2593	Animalia	Chordata	Aves	Accipitriformes	Accipitridae	Circus	Circus pygargus	species	PBR	MaterialCitation	Bocigas	41.257	-4.714	2500	WGS84	2020	2020	VU			Circus pygargus	no
BOE-A-2023-2593:D-PBR:582	detected	BOE-A-2023-2593	Animalia	Chordata	Aves	Accipitriformes	Accipitridae	Milvus	Milvus milvus	species	PBR	MaterialCitation	Bocigas	41.257	-4.714	2500	WGS84	2020	2020	EN			Milvus milvus	no
BOE-A-2023-2593:DE:37	detection error	BOE-A-2023-2593	Animalia	Chordata	Mammalia	Cetacea	Delphinidae	Orcinus	Orcinus orca		error									VU
BOE-A-2023-2593:DE:38	detection error	BOE-A-2023-2593	Animalia	Chordata	Mammalia	Chiroptera	Vespertilionidae	Plecotus	Plecotus austriacus		error									LESRPE			meridional
BOE-A-2023-2593:D-PBR:583	detected	BOE-A-2023-2593	Animalia	Chordata	Aves	Pteroclidiformes	Pteroclididae	Pterocles	Pterocles orientalis	species	PBR	MaterialCitation	Bocigas	41.257	-4.714	2500	WGS84	2020	2020	VU			Pterocles orientalis	no
BOE-A-2023-2593:D-BD:584	detected	BOE-A-2023-2593	Animalia	Chordata	Aves	Otidiformes	Otididae	Tetrax	Tetrax tetrax	species	bibliographic data		Bocigas	41.257	-4.714	2500	WGS84	2020	2020	EN			sisón común	no
BOE-A-2023-2592:D-PBR:585	detected	BOE-A-2023-2592	Animalia	Chordata	Aves	Accipitriformes	Accipitridae	Aegypius	Aegypius monachus	species	PBR	MaterialCitation	Guadalajara	40.676	-3.143	2000	WGS84	2021-2022	2021/2022	VU			Aegypius monachus	no
BOE-A-2023-2592:D-PBR:586	detected	BOE-A-2023-2592	Animalia	Chordata	Aves	Accipitriformes	Accipitridae	Aegypius	Aegypius monachus	species	PBR	MaterialCitation	Guadalajara	40.666	-3.254	2500	WGS84	2021-2022	2021/2022	VU			Aegypius monachus	no
BOE-A-2023-2592:D-PBR:587	detected	BOE-A-2023-2592	Animalia	Chordata	Aves	Accipitriformes	Accipitridae	Aquila	Aquila adalberti	species	PBR	MaterialCitation	Guadalajara	40.676	-3.143	2000	WGS84	2021-2022	2021/2022	EN			Aquila adalberti	no
BOE-A-2023-2592:D-PBR:588	detected	BOE-A-2023-2592	Animalia	Chordata	Aves	Accipitriformes	Accipitridae	Aquila	Aquila adalberti	species	PBR	MaterialCitation	Guadalajara	40.666	-3.254	2500	WGS84	2021-2022	2021/2022	EN			Aquila adalberti	no
BOE-A-2023-2592:D-BD:589	detected	BOE-A-2023-2592	Animalia	Chordata	Aves	Accipitriformes	Accipitridae	Aquila	Aquila fasciata	species	bibliographic data		Guadalajara						2023	VU	Zona de Dispersión del águila perdicera		Aquila fasciata	no
BOE-A-2023-2592:D-PBR:590	detected	BOE-A-2023-2592	Animalia	Chordata	Aves	Ciconiiformes	Ciconiidae	Ciconia	Ciconia nigra	species	PBR	MaterialCitation	Guadalajara	40.676	-3.143	2000	WGS84	2021-2022	2021/2022	VU			Ciconia nigra	no
BOE-A-2023-2592:D-PBR:591	detected	BOE-A-2023-2592	Animalia	Chordata	Aves	Accipitriformes	Accipitridae	Circus	Circus pygargus	species	PBR	MaterialCitation	Guadalajara	40.676	-3.143	2000	WGS84	2021-2022	2021/2022	VU			Circus pygargus	no
BOE-A-2023-2592:D-PBR:592	detected	BOE-A-2023-2592	Animalia	Chordata	Aves	Accipitriformes	Accipitridae	Circus	Circus pygargus	species	PBR	MaterialCitation	Guadalajara	40.666	-3.254	2500	WGS84	2021-2022	2021/2022	VU			Circus pygargus	no
BOE-A-2023-2592:D-PBR:593	detected	BOE-A-2023-2592	Animalia	Chordata	Aves	Accipitriformes	Accipitridae	Milvus	Milvus milvus	species	PBR	MaterialCitation	Guadalajara	40.676	-3.143	2000	WGS84	2021-2022	2021/2022	EN			Milvus milvus	no
BOE-A-2023-2592:D-PBR:594	detected	BOE-A-2023-2592	Animalia	Chordata	Aves	Accipitriformes	Accipitridae	Milvus	Milvus milvus	species	PBR	MaterialCitation	Guadalajara	40.666	-3.254	2500	WGS84	2021-2022	2021/2022	EN			Milvus milvus	no
BOE-A-2023-2592:D-PBR:595	detected	BOE-A-2023-2592	Animalia	Chordata	Aves	Accipitriformes	Accipitridae	Neophron	Neophron percnopterus	species	PBR	MaterialCitation	Guadalajara	40.676	-3.143	2000	WGS84	2021-2022	2021/2022	VU			Neophron percnopterus	no
BOE-A-2023-2592:D-PBR:596	detected	BOE-A-2023-2592	Animalia	Chordata	Aves	Passeriformes	Muscicapidae	Phoenicurus	Phoenicurus phoenicurus	species	PBR	MaterialCitation	Guadalajara	40.676	-3.143	2000	WGS84	2021-2022	2021/2022	VU			Phoenicurus phoenicurus	no
BOE-A-2023-2592:D-PBR:597	detected	BOE-A-2023-2592	Animalia	Chordata	Aves	Passeriformes	Muscicapidae	Phoenicurus	Phoenicurus phoenicurus	species	PBR	MaterialCitation	Guadalajara	40.666	-3.254	2500	WGS84	2021-2022	2021/2022	VU			Phoenicurus phoenicurus	no
BOE-A-2023-2592:D-BD:598	detected	BOE-A-2023-2592	Animalia	Chordata	Aves	Pteroclidiformes	Pteroclididae	Pterocles	Pterocles orientalis	species	bibliographic data		Guadalajara						2023	VU			ortega	no
BOE-A-2023-2592:D-BD:599	detected	BOE-A-2023-2592	Animalia	Chordata	Aves	Otidiformes	Otididae	Tetrax	Tetrax tetrax	species	bibliographic data		Guadalajara						2023	EN			sisón común	no
BOE-A-2023-2591:D-PBR:600	detected	BOE-A-2023-2591	Animalia	Chordata	Aves	Accipitriformes	Accipitridae	Aegypius	Aegypius monachus	species	PBR	MaterialCitation	Ambite	40.358	-3.183	2000	WGS84	2019-2021	2019/2021	VU			Aegypius monachus	no
BOE-A-2023-2591:D-PBR:601	detected	BOE-A-2023-2591	Animalia	Chordata	Aves	Accipitriformes	Accipitridae	Aquila	Aquila adalberti	species	PBR	MaterialCitation	Ambite	40.358	-3.183	2000	WGS84	2019-2021	2019/2021	EN			Aquila adalberti	no
BOE-A-2023-2591:D-PBR:602	detected	BOE-A-2023-2591	Animalia	Chordata	Aves	Accipitriformes	Accipitridae	Aquila	Aquila fasciata	species	PBR	MaterialCitation	Ambite	40.358	-3.183	2000	WGS84	2019-2021	2019/2021	VU			Hieraaetus fasciatus	no
BOE-A-2023-2591:D-PBR:603	detected	BOE-A-2023-2591	Animalia	Chordata	Aves	Accipitriformes	Accipitridae	Circus	Circus pygargus	species	PBR	MaterialCitation	Ambite	40.358	-3.183	2000	WGS84	2019-2021	2019/2021	VU			Circus pygargus	no
BOE-A-2023-2591:D-PBR:604	detected	BOE-A-2023-2591	Animalia	Chordata	Aves	Accipitriformes	Accipitridae	Milvus	Milvus milvus	species	PBR	MaterialCitation	Ambite	40.358	-3.183	2000	WGS84	2019-2021	2019/2021	EN			Milvus milvus	no
BOE-A-2023-2591:DE:39	detection error	BOE-A-2023-2591	Animalia	Chordata	Mammalia	Cetacea	Delphinidae	Orcinus	Orcinus orca		error									VU
BOE-A-2023-2591:DE:40	detection error	BOE-A-2023-2591	Animalia	Chordata	Mammalia	Chiroptera	Vespertilionidae	Plecotus	Plecotus austriacus		error									LESRPE			meridional
BOE-A-2023-2591:D-PBR:605	detected	BOE-A-2023-2591	Animalia	Chordata	Aves	Pteroclidiformes	Pteroclididae	Pterocles	Pterocles orientalis	species	PBR	MaterialCitation	Ambite	40.358	-3.183	2000	WGS84	2019-2021	2019/2021	VU			Pterocles orientalis	no
BOE-A-2023-2591:D-PBR:606	detected	BOE-A-2023-2591	Animalia	Chordata	Aves	Otidiformes	Otididae	Tetrax	Tetrax tetrax	species	PBR	MaterialCitation	Ambite	40.358	-3.183	2000	WGS84	2019-2021	2019/2021	EN			Tetrax tetrax	no
BOE-A-2023-2590:D-PBR:607	detected	BOE-A-2023-2590	Animalia	Chordata	Mammalia	Chiroptera	Vespertilionidae	Barbastella	Barbastella barbastellus	species	PBR	MaterialCitation	Cuadros	42.679	-5.685	2000	WGS84	2020	2020	LESRPE			Barbastella barbastellus	no
BOE-A-2023-2590:D-BD:608	detected	BOE-A-2023-2590	Animalia	Chordata	Aves	Pelecaniformes	Ardeidae	Botaurus	Botaurus stellaris	species	bibliographic data		Cuadros	42.679	-5.685	2000	WGS84		2023	EN			Botaurus stellaris	no
BOE-A-2023-2590:D-BD:609	detected	BOE-A-2023-2590	Animalia	Chordata	Aves	Passeriformes	Alaudidae	Chersophilus	Chersophilus duponti	species	bibliographic data		Cuadros	42.679	-5.685	2000	WGS84		2023	EN			Chersophilus duponti	no
BOE-A-2023-2590:D-PBR:610	detected	BOE-A-2023-2590	Animalia	Chordata	Aves	Accipitriformes	Accipitridae	Circus	Circus pygargus	species	PBR	MaterialCitation	Cuadros	42.679	-5.685	2000	WGS84	2020-2021	2020/2021	VU			Circus pygargus	no
BOE-A-2023-2590:D-PBR:611	detected	BOE-A-2023-2590	Animalia	Chordata	Mammalia	Chiroptera	Vespertilionidae	Eptesicus	Eptesicus serotinus	species	PBR	MaterialCitation	Cuadros	42.679	-5.685	2000	WGS84	2020	2020	LESRPE			Eptesicus serotinus	no
BOE-A-2023-2590:ND-BD:20	not detected	BOE-A-2023-2590	Animalia	Chordata	Mammalia	Soricomorpha	Talpidae	Galemys	Galemys pyrenaicus	species	bibliographic data		Cuadros	42.679	-5.685	2000	WGS84		2023	VU			Galemys pyrenaica	no
BOE-A-2023-2590:D-PBR:612	detected	BOE-A-2023-2590	Animalia	Chordata	Aves	Accipitriformes	Accipitridae	Milvus	Milvus milvus	species	PBR	MaterialCitation	Cuadros	42.679	-5.685	2000	WGS84	2020-2021	2020/2021	EN			Milvus milvus	no
BOE-A-2023-2590:D-BD:613	detected	BOE-A-2023-2590	Animalia	Chordata	Mammalia	Chiroptera	Vespertilionidae	Myotis	Myotis blythii	species	bibliographic data		Cuadros	42.679	-5.685	2000	WGS84		2023	VU			Myotis blythii	no
BOE-A-2023-2590:D-BD:614	detected	BOE-A-2023-2590	Animalia	Chordata	Mammalia	Chiroptera	Vespertilionidae	Myotis	Myotis myotis	species	bibliographic data		Cuadros	42.679	-5.685	2000	WGS84		2023	VU			Myotis myotis	no
BOE-A-2023-2590:D-BD:615	detected	BOE-A-2023-2590	Animalia	Chordata	Mammalia	Chiroptera	Vespertilionidae	Myotis	Myotis mystacinus	species	bibliographic data		Cuadros	42.679	-5.685	2000	WGS84		2023	VU			Myotis mystacinus	no
BOE-A-2023-2590:D-PBR:616	detected	BOE-A-2023-2590	Animalia	Chordata	Aves	Accipitriformes	Accipitridae	Neophron	Neophron percnopterus	species	PBR	MaterialCitation	Cuadros	42.679	-5.685	2000	WGS84	2020-2021	2020/2021	VU			Neophron percnopterus	no
BOE-A-2023-2590:D-PBR:617	detected	BOE-A-2023-2590	Animalia	Chordata	Aves	Passeriformes	Muscicapidae	Phoenicurus	Phoenicurus phoenicurus	species	PBR	MaterialCitation	Cuadros	42.679	-5.685	2000	WGS84	2020-2021	2020/2021	VU			colirrojo real	no
BOE-A-2023-2590:D-PBR:618	detected	BOE-A-2023-2590	Animalia	Chordata	Mammalia	Chiroptera	Vespertilionidae	Pipistrellus	Pipistrellus pipistrellus	species	PBR	MaterialCitation	Cuadros	42.679	-5.685	2000	WGS84	2020	2020	LESRPE			Pipistrellus pipistrellus	no
BOE-A-2023-2590:D-BD:619	detected	BOE-A-2023-2590	Animalia	Chordata	Aves	Pteroclidiformes	Pteroclididae	Pterocles	Pterocles alchata	species	bibliographic data		Cuadros	42.679	-5.685	2000	WGS84		2023	VU			Pterocles alchata	no
BOE-A-2023-2590:D-BD:620	detected	BOE-A-2023-2590	Animalia	Chordata	Aves	Pteroclidiformes	Pteroclididae	Pterocles	Pterocles orientalis	species	bibliographic data		Cuadros	42.679	-5.685	2000	WGS84		2023	VU			Pterocles orientalis	no
BOE-A-2023-2590:D-BD:621	detected	BOE-A-2023-2590	Animalia	Chordata	Mammalia	Chiroptera	Rhinolophidae	Rhinolophus	Rhinolophus ferrumequinum	species	bibliographic data		Cuadros	42.679	-5.685	2000	WGS84		2023	VU			Rhinolophus ferrumequinum	no
BOE-A-2023-2590:D-A:622	detected	BOE-A-2023-2590	Animalia	Chordata	Aves	Otidiformes	Otididae	Tetrax	Tetrax tetrax	species	absence		Cuadros	42.679	-5.685	2000	WGS84	2020-2021	2020/2021	EN			Tetrax tetrax	no
BOE-A-2023-2590:D-BD:623	detected	BOE-A-2023-2590	Animalia	Chordata	Mammalia	Carnivora	Ursidae	Ursus	Ursus arctos	species	bibliographic data		Cuadros	42.679	-5.685	2000	WGS84		2023	EN			Ursus arctos	no
BOE-A-2023-2589:D-BD:624	detected	BOE-A-2023-2589	Animalia	Chordata	Aves	Accipitriformes	Accipitridae	Aquila	Aquila adalberti	species	bibliographic data		Fuentes de Andalucía	37.534	-5.531	8250	WGS84		2023	EN	Proyecto 20220045		Aquila adalberti	no
BOE-A-2023-2589:D-PBR:625	detected	BOE-A-2023-2589	Animalia	Chordata	Aves	Accipitriformes	Accipitridae	Aquila	Aquila fasciata	species	PBR	MaterialCitation	Fuentes de Andalucía	37.495	-5.436	1500	WGS84		2023	VU			águila perdicera	no
BOE-A-2023-2589:D-PBR:626	detected	BOE-A-2023-2589	Animalia	Chordata	Aves	Accipitriformes	Accipitridae	Circus	Circus pygargus	species	PBR	MaterialCitation	Fuentes de Andalucía	37.495	-5.436	1500	WGS84		2023	VU			aguilucho cenizo	no
BOE-A-2023-2589:D-PBR:627	detected	BOE-A-2023-2589	Animalia	Chordata	Aves	Accipitriformes	Accipitridae	Milvus	Milvus milvus	species	PBR	MaterialCitation	Fuentes de Andalucía	37.495	-5.436	1500	WGS84		2023	EN			Milvus milvus	no
BOE-A-2023-2589:DE:41	detection error	BOE-A-2023-2589	Animalia	Chordata	Mammalia	Cetacea	Delphinidae	Orcinus	Orcinus orca		error									VU
BOE-A-2023-2589:D-BD:628	detected	BOE-A-2023-2589	Animalia	Chordata	Aves	Otidiformes	Otididae	Tetrax	Tetrax tetrax	species	bibliographic data		Fuentes de Andalucía	37.534	-5.531	8250	WGS84		2023	EN	Proyecto 20220045		Tetrax tetrax	no
BOE-A-2023-2588:D-PBR:629	detected	BOE-A-2023-2588	Animalia	Chordata	Aves	Accipitriformes	Accipitridae	Aquila	Aquila fasciata	species	PBR	MaterialCitation	Almansa	38.822	-1.013	2500	WGS84		2023	VU			Aquila fasciata	no
BOE-A-2023-2588:D-PBR:630	detected	BOE-A-2023-2588	Animalia	Chordata	Aves	Accipitriformes	Accipitridae	Circus	Circus pygargus	species	PBR	MaterialCitation	Almansa	38.822	-1.013	2500	WGS84		2023	VU			Circus pygargus	no
BOE-A-2023-2588:D-A:631	detected	BOE-A-2023-2588	Animalia	Chordata	Aves	Pteroclidiformes	Pteroclididae	Pterocles	Pterocles orientalis	species	absence		Almansa						2023	VU			Pterocles orientalis	no
BOE-A-2023-2588:D-A:632	detected	BOE-A-2023-2588	Animalia	Chordata	Aves	Otidiformes	Otididae	Tetrax	Tetrax tetrax	species	absence		Almansa						2023	EN			Tetrax tetrax	no
BOE-A-2023-2587:D-PBR:633	detected	BOE-A-2023-2587	Animalia	Chordata	Aves	Accipitriformes	Accipitridae	Aegypius	Aegypius monachus	species	PBR	MaterialCitation	Ciudad Rodrigo	40.619	-6.501	6000	WGS84	2019	2019	VU			Aegypius monachus	no
BOE-A-2023-2587:D-PBR:634	detected	BOE-A-2023-2587	Animalia	Chordata	Aves	Ciconiiformes	Ciconiidae	Ciconia	Ciconia nigra	species	PBR	MaterialCitation	Ciudad Rodrigo	40.619	-6.501	6000	WGS84	2019	2019	VU		1	Ciconia nigra	no
BOE-A-2023-2587:D-BD:635	detected	BOE-A-2023-2587	Animalia	Chordata	Reptilia	Testudines	Emydidae	Emys	Emys orbicularis	species	bibliographic data		Ciudad Rodrigo	40.619	-6.501	6000	WGS84		2023	VU	No especifica		Emys orbicularis	no
BOE-A-2023-2587:D-BD:636	detected	BOE-A-2023-2587	Animalia	Chordata	Mammalia	Rodentia	Cricetidae	Microtus	Microtus cabrerae	species	bibliographic data		Ciudad Rodrigo	40.619	-6.501	6000	WGS84		2023	VU	Dirección General de Patrimonio Natural y Política Forestal de la Junta de Castilla y León		Microtus cabrerae	no
BOE-A-2023-2587:D-PBR:637	detected	BOE-A-2023-2587	Animalia	Chordata	Aves	Accipitriformes	Accipitridae	Milvus	Milvus milvus	species	PBR	MaterialCitation	Ciudad Rodrigo	40.619	-6.501	6000	WGS84	2019	2019	EN			Milvus milvus	no
BOE-A-2023-2587:D-PBR:638	detected	BOE-A-2023-2587	Animalia	Chordata	Mammalia	Chiroptera	Vespertilionidae	Myotis	Myotis blythii	species	PBR	MaterialCitation	Ciudad Rodrigo	40.619	-6.501	6000	WGS84	2019	2019	VU			Myotis blythii	no
BOE-A-2023-2587:D-PBR:639	detected	BOE-A-2023-2587	Animalia	Chordata	Mammalia	Chiroptera	Vespertilionidae	Myotis	Myotis myotis	species	PBR	MaterialCitation	Ciudad Rodrigo	40.619	-6.501	6000	WGS84	2019	2019	VU			Myotis myotis	no
BOE-A-2023-2587:D-PBR:640	detected	BOE-A-2023-2587	Animalia	Chordata	Aves	Accipitriformes	Accipitridae	Neophron	Neophron percnopterus	species	PBR	MaterialCitation	Ciudad Rodrigo	40.619	-6.501	6000	WGS84	2019	2019	VU			Neophron percnopterus	no
BOE-A-2023-2587:D-PBR:641	detected	BOE-A-2023-2587	Animalia	Chordata	Mammalia	Chiroptera	Vespertilionidae	Pipistrellus	Pipistrellus kuhlii	species	PBR	MaterialCitation	Ciudad Rodrigo	40.619	-6.501	6000	WGS84	2019	2019	LESRPE			Pipistrellus kuhlii	no
BOE-A-2023-2587:D-PBR:642	detected	BOE-A-2023-2587	Animalia	Chordata	Mammalia	Chiroptera	Vespertilionidae	Pipistrellus	Pipistrellus pipistrellus	species	PBR	MaterialCitation	Ciudad Rodrigo	40.619	-6.501	6000	WGS84	2019	2019	LESRPE			Pipistrellus pipistrellus	no
BOE-A-2023-2587:D-PBR:643	detected	BOE-A-2023-2587	Animalia	Chordata	Mammalia	Chiroptera	Vespertilionidae	Pipistrellus	Pipistrellus pygmaeus	species	PBR	MaterialCitation	Ciudad Rodrigo	40.619	-6.501	6000	WGS84	2019	2019	LESRPE			Pipistrellus pygmaeus	no
BOE-A-2023-2587:DE:42	detection error	BOE-A-2023-2587	Animalia	Chordata	Mammalia	Chiroptera	Vespertilionidae	Plecotus	Plecotus auritus		error									LESRPE			septentrional
BOE-A-2023-2587:D-PBR:644	detected	BOE-A-2023-2587	Animalia	Chordata	Mammalia	Chiroptera	Rhinolophidae	Rhinolophus	Rhinolophus ferrumequinum	species	PBR	MaterialCitation	Ciudad Rodrigo	40.619	-6.501	6000	WGS84	2019	2019	VU			Rhinolophus ferrumequinum	no
BOE-A-2023-2586:D-A:645	detected	BOE-A-2023-2586	Animalia	Chordata	Aves	Accipitriformes	Accipitridae	Aquila	Aquila adalberti	species	absence		Loja	37.215	-4.254	4000	WGS84	2019-2020	2019/2020	EN			águila imperial ibérica	no
BOE-A-2023-2586:D-PBR:646	detected	BOE-A-2023-2586	Animalia	Chordata	Aves	Accipitriformes	Accipitridae	Aquila	Aquila fasciata	species	PBR	MaterialCitation	Loja	37.215	-4.254	4000	WGS84	2019-2020	2019/2020	VU			Aquila fasciata	no
BOE-A-2023-2586:D-PBR:647	detected	BOE-A-2023-2586	Animalia	Chordata	Aves	Accipitriformes	Accipitridae	Circus	Circus pygargus	species	PBR	MaterialCitation	Loja	37.215	-4.254	4000	WGS84	2019-2020	2019/2020	VU			Circus pygargus	no
BOE-A-2023-2586:D-BD:648	detected	BOE-A-2023-2586	Animalia	Chordata	Mammalia	Carnivora	Felidae	Lynx	Lynx pardinus	species	bibliographic data		Loja	37.215	-4.254	4000	WGS84		2023	EN			Lynx pardinus	no
BOE-A-2023-2586:D-PBR:649	detected	BOE-A-2023-2586	Animalia	Chordata	Aves	Accipitriformes	Accipitridae	Milvus	Milvus milvus	species	PBR	MaterialCitation	Loja	37.215	-4.254	4000	WGS84	2021-2022	2021/2022	EN			milano real	no
BOE-A-2023-2586:D-BD:650	detected	BOE-A-2023-2586	Animalia	Chordata	Aves	Otidiformes	Otididae	Tetrax	Tetrax tetrax	species	bibliographic data		Loja	37.215	-4.254	4000	WGS84		2023	EN	No especifica		Tetrax tetrax	no
BOE-A-2023-2585:D-PBR:651	detected	BOE-A-2023-2585	Animalia	Chordata	Mammalia	Chiroptera	Vespertilionidae	Barbastella	Barbastella barbastellus	species	PBR	MaterialCitation	Villacarriedo	43.204	-3.879	5000	WGS84	2019-2020	2019/2020	LESRPE			Barbastella barbastellus	no
BOE-A-2023-2585:D-BD:652	detected	BOE-A-2023-2585	Animalia	Chordata	Aves	Accipitriformes	Accipitridae	Circus	Circus pygargus	species	bibliographic data		Loja	37.215	-4.254	4000	WGS84		2023	VU			aguilucho cenizo	no
BOE-A-2023-2585:DE:43	detection error	BOE-A-2023-2585	Animalia	Chordata	Aves	Accipitriformes	Accipitridae	Gypaetus	Gypaetus barbatus		error									EN
BOE-A-2023-2585:D-PBR:653	detected	BOE-A-2023-2585	Animalia	Chordata	Aves	Accipitriformes	Accipitridae	Milvus	Milvus milvus	species	PBR	MaterialCitation	Villacarriedo	43.204	-3.879	5000	WGS84	2019-2020	2019/2020	EN			Milvus milvus	no
BOE-A-2023-2585:D-PBR:654	detected	BOE-A-2023-2585	Animalia	Chordata	Mammalia	Chiroptera	Miniopteridae	Miniopterus	Miniopterus schreibersii	species	PBR	MaterialCitation	Villacarriedo	43.204	-3.879	5000	WGS84	2019-2020	2019/2020	VU			Miniopterus schreibersii	no
BOE-A-2023-2585:D-PBR:655	detected	BOE-A-2023-2585	Animalia	Chordata	Aves	Accipitriformes	Accipitridae	Neophron	Neophron percnopterus	species	PBR	MaterialCitation	Villacarriedo	43.204	-3.879	5000	WGS84	2019-2020	2019/2020	VU			Neophron percnopterus	no
BOE-A-2023-2585:D-PBR:656	detected	BOE-A-2023-2585	Animalia	Chordata	Mammalia	Chiroptera	Rhinolophidae	Rhinolophus	Rhinolophus euryale	species	PBR	MaterialCitation	Villacarriedo	43.204	-3.879	5000	WGS84	2019-2020	2019/2020	VU			Rhinolophus euryale	no
BOE-A-2023-2585:D-PBR:657	detected	BOE-A-2023-2585	Animalia	Chordata	Mammalia	Chiroptera	Rhinolophidae	Rhinolophus	Rhinolophus ferrumequinum	species	PBR	MaterialCitation	Villacarriedo	43.204	-3.879	5000	WGS84	2019-2020	2019/2020	VU			Rhinolophus ferrumequinum	no
BOE-A-2023-2585:D-BD:658	detected	BOE-A-2023-2585	Animalia	Chordata	Mammalia	Carnivora	Ursidae	Ursus	Ursus arctos	species	bibliographic data		Villacarriedo						2023	EN			Ursus arctos	no
BOE-A-2023-2584:D-BD:659	detected	BOE-A-2023-2584	Animalia	Chordata	Aves	Accipitriformes	Accipitridae	Aegypius	Aegypius monachus	species	bibliographic data		Cerratón de Juarros	42.418	-3.383	10000	WGS84		2023	VU			buitre negro	no
BOE-A-2023-2584:D-PBR:660	detected	BOE-A-2023-2584	Animalia	Chordata	Aves	Accipitriformes	Accipitridae	Circus	Circus pygargus	species	PBR	MaterialCitation	Cerratón de Juarros	42.418	-3.383	10000	WGS84	2019-2020	2019/2020	VU		3	Circus pygargus	no
BOE-A-2023-2584:D-PBR:661	detected	BOE-A-2023-2584	Animalia	Chordata	Aves	Accipitriformes	Accipitridae	Milvus	Milvus milvus	species	PBR	MaterialCitation	Cerratón de Juarros	42.418	-3.383	10000	WGS84	2019-2020	2019/2020	EN			Milvus milvus	no
BOE-A-2023-2584:D-PBR:662	detected	BOE-A-2023-2584	Animalia	Chordata	Aves	Accipitriformes	Accipitridae	Milvus	Milvus milvus	species	PBR	MaterialCitation	Cerratón de Juarros	42.418	-3.383	10000	WGS84	2022	2022	EN			Milvus milvus	no
BOE-A-2023-2584:D-BD:663	detected	BOE-A-2023-2584	Animalia	Chordata	Mammalia	Carnivora	Mustelidae	Mustela	Mustela lutreola	species	bibliographic data		Cerratón de Juarros						2023	EN			Mustela lutreola	no
BOE-A-2023-2584:D-PBR:664	detected	BOE-A-2023-2584	Animalia	Chordata	Mammalia	Chiroptera	Vespertilionidae	Nyctalus	Nyctalus noctula	species	PBR	MaterialCitation	Valle de Oca	42.451	-3.318	10000	WGS84	2019-2020	2019/2020	VU			Nyctalus noctula	no
BOE-A-2023-2584:DE:44	detection error	BOE-A-2023-2584	Animalia	Chordata	Mammalia	Cetacea	Delphinidae	Orcinus	Orcinus orca		error									VU
BOE-A-2023-2584:D-PBR:665	detected	BOE-A-2023-2584	Animalia	Chordata	Mammalia	Chiroptera	Rhinolophidae	Rhinolophus	Rhinolophus euryale	species	PBR	MaterialCitation	Valle de Oca	42.451	-3.318	10000	WGS84	2022	2022	VU			Rhinolophus euryale	no
BOE-A-2023-2583:D-PBR:666	detected	BOE-A-2023-2583	Animalia	Chordata	Aves	Accipitriformes	Accipitridae	Circus	Circus pygargus	species	PBR	MaterialCitation	Caniles	37.486	-2.674	2500	WGS84	2019-2020	2019/2020	VU		1	Circus pygargus	no
BOE-A-2023-2583:D-PBR:667	detected	BOE-A-2023-2583	Animalia	Chordata	Mammalia	Chiroptera	Vespertilionidae	Eptesicus	Eptesicus isabellinus	species	PBR	MaterialCitation	Caniles	37.486	-2.674	2500	WGS84	2019-2020	2019/2020	LESRPE		1	murciélago hortelano mediterráneo	no
BOE-A-2023-2583:DE:45	detection error	BOE-A-2023-2583	Animalia	Chordata	Mammalia	Chiroptera	Vespertilionidae	Eptesicus	Eptesicus serotinus		error									LESRPE			murciélago hortelano
BOE-A-2023-2583:DE:46	detection error	BOE-A-2023-2583	Animalia	Chordata	Mammalia	Cetacea	Delphinidae	Orcinus	Orcinus orca		error									VU
BOE-A-2023-2583:D-PBR:668	detected	BOE-A-2023-2583	Animalia	Chordata	Mammalia	Chiroptera	Vespertilionidae	Pipistrellus	Pipistrellus kuhlii	species	PBR	MaterialCitation	Caniles	37.486	-2.674	2500	WGS84	2019-2020	2019/2020	LESRPE		39	Pipistrellus kuhlii	no
BOE-A-2023-2583:D-PBR:669	detected	BOE-A-2023-2583	Animalia	Chordata	Mammalia	Chiroptera	Vespertilionidae	Pipistrellus	Pipistrellus pipistrellus	species	PBR	MaterialCitation	Caniles	37.486	-2.674	2500	WGS84	2019-2020	2019/2020	LESRPE		6	murciélago enano (Pipstrellus pipistrellus)	no
BOE-A-2023-2583:D-PBR:670	detected	BOE-A-2023-2583	Animalia	Chordata	Aves	Pteroclidiformes	Pteroclididae	Pterocles	Pterocles orientalis	species	PBR	MaterialCitation	Caniles	37.486	-2.674	2500	WGS84	2019-2020	2019/2020	VU		16	Pterocles orientalis	no
BOE-A-2023-2583:D-PBR:671	detected	BOE-A-2023-2583	Animalia	Chordata	Mammalia	Chiroptera	Molossidae	Tadarida	Tadarida teniotis	species	PBR	MaterialCitation	Caniles	37.486	-2.674	2500	WGS84	2019-2020	2019/2020	LESRPE		3	Tadarida teniotis	no
BOE-A-2023-2583:D-PBR:672	detected	BOE-A-2023-2583	Animalia	Chordata	Aves	Otidiformes	Otididae	Tetrax	Tetrax tetrax	species	PBR	MaterialCitation	Caniles	37.486	-2.674	2500	WGS84	2019-2020	2019/2020	EN		5	Tetrax tetrax	no
BOE-A-2023-2582:D-PBR:673	detected	BOE-A-2023-2582	Animalia	Chordata	Aves	Accipitriformes	Accipitridae	Aegypius	Aegypius monachus	species	PBR	MaterialCitation	Bocigas	41.252	-4.706	1000	WGS84	2020	2020	VU			Aegypius monachus	no
BOE-A-2023-2582:D-PBR:674	detected	BOE-A-2023-2582	Animalia	Chordata	Aves	Accipitriformes	Accipitridae	Aquila	Aquila adalberti	species	PBR	MaterialCitation	Bocigas	41.252	-4.706	1000	WGS84	2020	2020	EN			Aquila adalberti	no
BOE-A-2023-2582:D-PBR:675	detected	BOE-A-2023-2582	Animalia	Chordata	Aves	Accipitriformes	Accipitridae	Circus	Circus pygargus	species	PBR	MaterialCitation	Almenara de Adaja	41.212	-4.689	1200	WGS84	2020	2020	VU			Circus pygargus	no
BOE-A-2023-2582:D-PBR:676	detected	BOE-A-2023-2582	Animalia	Chordata	Aves	Accipitriformes	Accipitridae	Milvus	Milvus milvus	species	PBR	MaterialCitation	Almenara de Adaja	41.212	-4.689	1200	WGS84	2020	2020	EN			Milvus milvus	no
BOE-A-2023-2582:D-PBR:677	detected	BOE-A-2023-2582	Animalia	Chordata	Aves	Accipitriformes	Accipitridae	Milvus	Milvus milvus	species	PBR	MaterialCitation	Bocigas	41.255	-4.687	1000	WGS84	2020	2020	EN			Milvus milvus	no
BOE-A-2023-2582:DE:47	detection error	BOE-A-2023-2582	Animalia	Chordata	Mammalia	Cetacea	Delphinidae	Orcinus	Orcinus orca		error									VU
BOE-A-2023-2582:D-A:678	detected	BOE-A-2023-2582	Animalia	Chordata	Aves	Pteroclidiformes	Pteroclididae	Pterocles	Pterocles orientalis	species	absence		Almenara de Adaja	41.212	-4.689	1200	WGS84	2020	2020	VU			Pterocles orientalis	no
BOE-A-2023-2582:D-BD:679	detected	BOE-A-2023-2582	Animalia	Chordata	Aves	Otidiformes	Otididae	Tetrax	Tetrax tetrax	species	bibliographic data								2023	EN	Área de Distribución del sisón común		sisón común	no
BOE-A-2023-2581:D-A:680	detected	BOE-A-2023-2581	Animalia	Chordata	Aves	Accipitriformes	Accipitridae	Aegypius	Aegypius monachus	species	absence		San Roque	36.246	-5.379	2500	WGS84	2020-2022	2020/2022	VU			Aegypius monachus	no
BOE-A-2023-2581:D-PBR:681	detected	BOE-A-2023-2581	Animalia	Chordata	Aves	Accipitriformes	Accipitridae	Aquila	Aquila adalberti	species	PBR	MaterialCitation	San Roque	36.246	-5.379	2500	WGS84	2020-2022	2020/2022	EN			Aquila adalberti	no
BOE-A-2023-2581:D-PBR:682	detected	BOE-A-2023-2581	Animalia	Chordata	Aves	Accipitriformes	Accipitridae	Aquila	Aquila adalberti	species	PBR	MaterialCitation	Castellar de la Frontera	36.27	-5.426	4500	WGS84	2020-2022	2020/2022	EN			Aquila adalberti	no
BOE-A-2023-2581:D-A:683	detected	BOE-A-2023-2581	Animalia	Chordata	Aves	Accipitriformes	Accipitridae	Aquila	Aquila fasciata	species	absence		San Roque	36.246	-5.379	2500	WGS84	2020-2022	2020/2022	VU			Aquila fasciata	no
BOE-A-2023-2581:D-PBR:684	detected	BOE-A-2023-2581	Animalia	Chordata	Aves	Accipitriformes	Accipitridae	Aquila	Aquila fasciata	species	PBR	MaterialCitation	Castellar de la Frontera	36.27	-5.426	4500	WGS84	2020-2022	2020/2022	VU			Aquila fasciata	no
BOE-A-2023-2581:D-A:685	detected	BOE-A-2023-2581	Animalia	Chordata	Aves	Ciconiiformes	Ciconiidae	Ciconia	Ciconia nigra	species	absence		San Roque	36.246	-5.379	2500	WGS84	2020-2022	2020/2022	VU			Ciconia nigra	no
BOE-A-2023-2581:D-PBR:686	detected	BOE-A-2023-2581	Animalia	Chordata	Aves	Ciconiiformes	Ciconiidae	Ciconia	Ciconia nigra	species	PBR	MaterialCitation	Castellar de la Frontera	36.27	-5.426	4500	WGS84	2020-2022	2020/2022	VU			Ciconia nigra	no
BOE-A-2023-2581:D-PBR:687	detected	BOE-A-2023-2581	Animalia	Chordata	Aves	Accipitriformes	Accipitridae	Circus	Circus pygargus	species	PBR	MaterialCitation	San Roque	36.246	-5.379	2500	WGS84	2020-2022	2020/2022	VU		3	Circus pygargus	no
BOE-A-2023-2581:D-PBR:688	detected	BOE-A-2023-2581	Animalia	Chordata	Aves	Accipitriformes	Accipitridae	Circus	Circus pygargus	species	PBR	MaterialCitation	Castellar de la Frontera	36.27	-5.426	4500	WGS84	2020-2022	2020/2022	VU			Circus pygargus	no
BOE-A-2023-2581:D-A:689	detected	BOE-A-2023-2581	Animalia	Chordata	Aves	Passeriformes	Muscicapidae	Erythropygia	Erythropygia galactotes	species	absence		San Roque	36.246	-5.379	2500	WGS84	2020-2022	2020/2022	VU			Cercotrichas galactotes	no
BOE-A-2023-2581:D-PBR:690	detected	BOE-A-2023-2581	Animalia	Chordata	Aves	Accipitriformes	Accipitridae	Milvus	Milvus milvus	species	PBR	MaterialCitation	Castellar de la Frontera	36.27	-5.426	4500	WGS84	2020-2022	2020/2022	EN			Milvus milvus	no
BOE-A-2023-2581:D-PBR:691	detected	BOE-A-2023-2581	Animalia	Chordata	Aves	Accipitriformes	Accipitridae	Milvus	Milvus milvus	species	PBR	MaterialCitation	San Roque	36.246	-5.379	2500	WGS84	2021-2022	2021/2022	EN		1	Milvus milvus	no
BOE-A-2023-2581:D-A:692	detected	BOE-A-2023-2581	Animalia	Chordata	Aves	Accipitriformes	Accipitridae	Neophron	Neophron percnopterus	species	absence		San Roque	36.246	-5.379	2500	WGS84	2020-2022	2020/2022	VU			Neophron percnopterus	no
BOE-A-2023-2581:D-PBR:693	detected	BOE-A-2023-2581	Animalia	Chordata	Aves	Accipitriformes	Accipitridae	Neophron	Neophron percnopterus	species	PBR	MaterialCitation	Castellar de la Frontera	36.27	-5.426	4500	WGS84	2020-2022	2020/2022	VU			Neophron percnopterus	no
BOE-A-2023-2581:DE:48	detection error	BOE-A-2023-2581	Animalia	Chordata	Mammalia	Cetacea	Delphinidae	Orcinus	Orcinus orca		error									VU
BOE-A-2023-2581:D-PBR:694	detected	BOE-A-2023-2581	Animalia	Chordata	Aves	Accipitriformes	Pandionidae	Pandion	Pandion haliaetus	species	PBR	MaterialCitation	San Roque	36.246	-5.379	2500	WGS84	2020-2022	2020/2022	VU		1	Pandion haliaetus	no
BOE-A-2023-2581:D-PBR:695	detected	BOE-A-2023-2581	Animalia	Chordata	Aves	Passeriformes	Muscicapidae	Phoenicurus	Phoenicurus phoenicurus	species	PBR	MaterialCitation	San Roque	36.246	-5.379	2500	WGS84	2020-2022	2020/2022	VU		2	Phoenicurus phoenicurus	no
BOE-A-2023-2581:DE:49	detection error	BOE-A-2023-2581	Animalia	Chordata	Actinopterygii	Perciformes	Blenniidae	Salaria	Salaria fluviatilis		error									VU
BOE-A-2023-2580:D-PBR:696	detected	BOE-A-2023-2580	Animalia	Chordata	Aves	Accipitriformes	Accipitridae	Aegypius	Aegypius monachus	species	PBR	MaterialCitation	Jimena de la Frontera	36.395	-5.386	8000	WGS84	2019-2020	2019/2020	VU			buitre negro	no
BOE-A-2023-2580:D-BD:697	detected	BOE-A-2023-2580	Animalia	Chordata	Aves	Accipitriformes	Accipitridae	Aquila	Aquila adalberti	species	bibliographic data		Jimena de la Frontera						2023	EN			águila imperial ibérica	no
BOE-A-2023-2580:D-PBR:698	detected	BOE-A-2023-2580	Animalia	Chordata	Aves	Accipitriformes	Accipitridae	Aquila	Aquila fasciata	species	PBR	MaterialCitation	Jimena de la Frontera	36.395	-5.386	8000	WGS84	2019-2020	2019/2020	VU			águila perdicera	no
BOE-A-2023-2580:D-PBR:699	detected	BOE-A-2023-2580	Animalia	Chordata	Aves	Ciconiiformes	Ciconiidae	Ciconia	Ciconia nigra	species	PBR	MaterialCitation	Jimena de la Frontera	36.395	-5.386	8000	WGS84	2019-2020	2019/2020	VU			cigüeña negra	no
BOE-A-2023-2580:D-PBR:700	detected	BOE-A-2023-2580	Animalia	Chordata	Aves	Accipitriformes	Accipitridae	Circus	Circus pygargus	species	PBR	MaterialCitation	Jimena de la Frontera	36.395	-5.386	8000	WGS84	2019-2020	2019/2020	VU			aguilucho cenizo	no
BOE-A-2023-2580:D-BD:701	detected	BOE-A-2023-2580	Animalia	Chordata	Aves	Passeriformes	Muscicapidae	Erythropygia	Erythropygia galactotes	species	bibliographic data		Jimena de la Frontera					2017	2017	VU	Diputación Provincial de Málaga	10	alzacola	no
BOE-A-2023-2580:D-BD:702	detected	BOE-A-2023-2580	Animalia	Chordata	Aves	Accipitriformes	Accipitridae	Gypaetus	Gypaetus barbatus	species	bibliographic data		Jimena de la Frontera						2023	EN			quebrantahuesos	no
BOE-A-2023-2580:D-PBR:703	detected	BOE-A-2023-2580	Animalia	Chordata	Aves	Accipitriformes	Accipitridae	Milvus	Milvus milvus	species	PBR	MaterialCitation	Jimena de la Frontera	36.395	-5.386	8000	WGS84	2019-2020	2019/2020	EN			milano real	no
BOE-A-2023-2580:D-PBR:704	detected	BOE-A-2023-2580	Animalia	Chordata	Aves	Accipitriformes	Accipitridae	Neophron	Neophron percnopterus	species	PBR	MaterialCitation	Jimena de la Frontera	36.395	-5.386	8000	WGS84	2019-2020	2019/2020	VU			alimoche común	no
BOE-A-2023-2580:D-PBR:705	detected	BOE-A-2023-2580	Animalia	Chordata	Aves	Accipitriformes	Pandionidae	Pandion	Pandion haliaetus	species	PBR	MaterialCitation	Jimena de la Frontera	36.395	-5.386	8000	WGS84	2019-2020	2019/2020	VU			águila pescadora	no
BOE-A-2023-2579:D-PBR:706	detected	BOE-A-2023-2579	Animalia	Chordata	Aves	Accipitriformes	Accipitridae	Aquila	Aquila adalberti	species	PBR	MaterialCitation	Campo Real	40.302	-3.373	4000	WGS84		2023	EN			Aquila adalberti	no
BOE-A-2023-2579:D-BD:707	detected	BOE-A-2023-2579	Animalia	Chordata	Aves	Accipitriformes	Accipitridae	Aquila	Aquila fasciata	species	bibliographic data		Campo Real						2023	VU			águila perdicera	no
BOE-A-2023-2579:D-PBR:708	detected	BOE-A-2023-2579	Animalia	Chordata	Aves	Accipitriformes	Accipitridae	Circus	Circus pygargus	species	PBR	MaterialCitation	Campo Real	40.302	-3.373	4000	WGS84		2023	VU			Circus pygargus	no
BOE-A-2023-2579:D-PBR:709	detected	BOE-A-2023-2579	Animalia	Chordata	Aves	Accipitriformes	Accipitridae	Milvus	Milvus milvus	species	PBR	MaterialCitation	Campo Real	40.302	-3.373	4000	WGS84		2023	EN			Milvus milvus	no
BOE-A-2023-2579:D-BD:710	detected	BOE-A-2023-2579	Animalia	Chordata	Mammalia	Chiroptera	Vespertilionidae	Myotis	Myotis daubentonii	species	bibliographic data		Campo Real						2023	LESRPE			Myotis daubentoni	no
BOE-A-2023-2579:D-BD:711	detected	BOE-A-2023-2579	Animalia	Chordata	Mammalia	Chiroptera	Vespertilionidae	Myotis	Myotis myotis	species	bibliographic data		Campo Real						2023	VU			Myotis myotis	no
BOE-A-2023-2579:D-BD:712	detected	BOE-A-2023-2579	Animalia	Chordata	Mammalia	Chiroptera	Vespertilionidae	Pipistrellus	Pipistrellus pipistrellus	species	bibliographic data		Campo Real						2023	LESRPE			Pipistrellus pipistrellus	no
BOE-A-2023-2579:D-BD:713	detected	BOE-A-2023-2579	Animalia	Chordata	Mammalia	Chiroptera	Vespertilionidae	Pipistrellus	Pipistrellus pygmaeus	species	bibliographic data		Campo Real						2023	LESRPE			Pipistrellus pygmaeus	no
BOE-A-2023-2579:D-BD:714	detected	BOE-A-2023-2579	Animalia	Chordata	Mammalia	Chiroptera	Rhinolophidae	Rhinolophus	Rhinolophus ferrumequinum	species	bibliographic data		Campo Real						2023	VU			Rhinolophus ferrumequinum	no
BOE-A-2023-2579:D-PBR:715	detected	BOE-A-2023-2579	Animalia	Chordata	Aves	Otidiformes	Otididae	Tetrax	Tetrax tetrax	species	PBR	MaterialCitation	Campo Real	40.302	-3.373	4000	WGS84		2023	EN			Tetrax tetrax	no
BOE-A-2023-2578:D-BD:716	detected	BOE-A-2023-2578	Animalia	Chordata	Aves	Accipitriformes	Accipitridae	Aquila	Aquila adalberti	species	bibliographic data		Álora	36.829	-4.745	13000	WGS84		2023	EN			Aquila adalberti	no
BOE-A-2023-2578:D-PBR:717	detected	BOE-A-2023-2578	Animalia	Chordata	Aves	Accipitriformes	Accipitridae	Aquila	Aquila fasciata	species	PBR	MaterialCitation	Álora	36.829	-4.745	13000	WGS84		2023	VU			Aquila fasciata	no
BOE-A-2023-2578:D-BD:718	detected	BOE-A-2023-2578	Animalia	Chordata	Aves	Ciconiiformes	Ciconiidae	Ciconia	Ciconia nigra	species	bibliographic data		Álora	36.829	-4.745	13000	WGS84		2023	VU			Ciconia nigra	no
BOE-A-2023-2578:D-PBR:719	detected	BOE-A-2023-2578	Animalia	Chordata	Aves	Accipitriformes	Accipitridae	Circus	Circus pygargus	species	PBR	MaterialCitation	Álora	36.829	-4.745	13000	WGS84		2023	VU			Circus pygargus	no
BOE-A-2023-2578:D-BD:720	detected	BOE-A-2023-2578	Animalia	Chordata	Aves	Accipitriformes	Accipitridae	Milvus	Milvus milvus	species	bibliographic data		Álora	36.829	-4.745	13000	WGS84		2023	EN			Milvus milvus	no
BOE-A-2023-2577:D-BD:721	detected	BOE-A-2023-2577	Animalia	Chordata	Aves	Accipitriformes	Accipitridae	Aquila	Aquila fasciata	species	bibliographic data								2023	VU	ZRA 02		Aquila fasciata	no
BOE-A-2023-2577:D-BD:722	detected	BOE-A-2023-2577	Animalia	Chordata	Aves	Ciconiiformes	Ciconiidae	Ciconia	Ciconia nigra	species	bibliographic data								2023	VU	IEET/EstudioCampo		Ciconia nigra	no
BOE-A-2023-2577:D-BD:723	detected	BOE-A-2023-2577	Animalia	Chordata	Aves	Accipitriformes	Accipitridae	Circus	Circus pygargus	species	bibliographic data								2023	VU	IEET/EstudioCampo		Circus pygargus	no
BOE-A-2023-2577:D-BD:724	detected	BOE-A-2023-2577	Animalia	Chordata	Aves	Accipitriformes	Accipitridae	Milvus	Milvus milvus	species	bibliographic data								2023	EN	IEET/EstudioCampo		Milvus milvus	no
BOE-A-2023-2577:D-BD:725	detected	BOE-A-2023-2577	Animalia	Chordata	Aves	Accipitriformes	Accipitridae	Neophron	Neophron percnopterus	species	bibliographic data								2023	VU	IEET/EstudioCampo		Neophron percnopterus	no
BOE-A-2023-2577:DE:50	detection error	BOE-A-2023-2577	Animalia	Chordata	Aves	Charadriiformes	Turnicidae	Turnix	Turnix sylvaticus		error									EN			avetorillo
BOE-A-2023-2576:D-BD:726	detected	BOE-A-2023-2576	Animalia	Chordata	Actinopterygii	Cyprinodontiformes	Cyprinodontidae	Aphanius	Aphanius iberus	species	bibliographic data		Monòver						2023	EN			Aphanius iberus	no
BOE-A-2023-2576:D-PBR:727	detected	BOE-A-2023-2576	Animalia	Chordata	Aves	Accipitriformes	Accipitridae	Aquila	Aquila fasciata	species	PBR	MaterialCitation	Monòver	38.445	-0.937	5000	WGS84		2023	VU			Aquila fasciata	no
BOE-A-2023-2576:D-PBR:728	detected	BOE-A-2023-2576	Animalia	Chordata	Mammalia	Chiroptera	Miniopteridae	Miniopterus	Miniopterus schreibersii	species	PBR	MaterialCitation	Monòver	38.445	-0.937	5000	WGS84	2020	2020	VU			Miniopterus schreibersii	no
BOE-A-2023-2576:D-BD:729	detected	BOE-A-2023-2576	Animalia	Chordata	Mammalia	Chiroptera	Vespertilionidae	Myotis	Myotis capaccinii	species	bibliographic data		Monòver						2023	EN			murciélago ratonero patudo	no
BOE-A-2023-2576:D-PBR:730	detected	BOE-A-2023-2576	Animalia	Chordata	Mammalia	Chiroptera	Vespertilionidae	Pipistrellus	Pipistrellus kuhlii	species	PBR	MaterialCitation	Monòver	38.445	-0.937	5000	WGS84	2020	2020	LESRPE			murciélago de borde claro	no
BOE-A-2023-2576:D-PBR:731	detected	BOE-A-2023-2576	Animalia	Chordata	Mammalia	Chiroptera	Vespertilionidae	Pipistrellus	Pipistrellus pygmaeus	species	PBR	MaterialCitation	Monòver	38.445	-0.937	5000	WGS84	2020	2020	LESRPE			Pipistrellus pygmaeus	no
BOE-A-2023-2576:D-BD:732	detected	BOE-A-2023-2576	Animalia	Chordata	Mammalia	Chiroptera	Rhinolophidae	Rhinolophus	Rhinolophus mehelyi	species	bibliographic data		Monòver						2023	VU			Rhinolophus mehelyi	no
BOE-A-2023-2575:D-PBR:733	detected	BOE-A-2023-2575	Animalia	Chordata	Aves	Accipitriformes	Accipitridae	Circus	Circus pygargus	species	PBR	MaterialCitation	Aldea de San Miguel	41.434	-4.621	1500	WGS84		2023	VU		2	Circus pygargus	no
BOE-A-2023-2575:D-BD:734	detected	BOE-A-2023-2575	Animalia	Chordata	Mammalia	Chiroptera	Miniopteridae	Miniopterus	Miniopterus schreibersii	species	bibliographic data								2023	VU			Miniopterus schreibersii	no
BOE-A-2023-2575:D-BD:735	detected	BOE-A-2023-2575	Animalia	Chordata	Mammalia	Chiroptera	Vespertilionidae	Myotis	Myotis myotis	species	bibliographic data								2023	VU			Myotis myotis	no
BOE-A-2023-2575:D-BD:736	detected	BOE-A-2023-2575	Animalia	Chordata	Aves	Otidiformes	Otididae	Tetrax	Tetrax tetrax	species	bibliographic data		Aldea de San Miguel						2023	EN			Tetrax tetrax	no
BOE-A-2023-2574:D-BD:737	detected	BOE-A-2023-2574	Animalia	Chordata	Aves	Accipitriformes	Accipitridae	Aquila	Aquila fasciata	species	bibliographic data								2023	VU	No especifica		Aquila fasciata	no
BOE-A-2023-2574:D-BD:738	detected	BOE-A-2023-2574	Animalia	Chordata	Aves	Passeriformes	Alaudidae	Chersophilus	Chersophilus duponti	species	bibliographic data								2023	EN	No especifica		Chersophilus duponti	no
BOE-A-2023-2574:D-PBR:739	detected	BOE-A-2023-2574	Animalia	Chordata	Aves	Accipitriformes	Accipitridae	Circus	Circus pygargus	species	PBR	MaterialCitation	Maján	41.474	-2.277	8000	WGS84		2023	VU			Circus pygargus	no
BOE-A-2023-2574:D-PBR:740	detected	BOE-A-2023-2574	Animalia	Chordata	Aves	Accipitriformes	Accipitridae	Milvus	Milvus milvus	species	PBR	MaterialCitation	Maján	41.474	-2.277	8000	WGS84		2023	EN			Milvus milvus	no
BOE-A-2023-2574:D-PBR:741	detected	BOE-A-2023-2574	Animalia	Chordata	Mammalia	Chiroptera	Miniopteridae	Miniopterus	Miniopterus schreibersii	species	PBR	MaterialCitation	Maján	41.474	-2.277	8000	WGS84		2023	VU			murciélago de cueva	no
BOE-A-2023-2574:D-BD:742	detected	BOE-A-2023-2574	Animalia	Chordata	Aves	Accipitriformes	Accipitridae	Neophron	Neophron percnopterus	species	bibliographic data								2023	VU	No especifica		Neophron percnopterus	no
BOE-A-2023-2574:D-PBR:743	detected	BOE-A-2023-2574	Animalia	Chordata	Mammalia	Chiroptera	Vespertilionidae	Nyctalus	Nyctalus lasiopterus	species	PBR	MaterialCitation	Maján	41.474	-2.277	8000	WGS84		2023	VU			nóctulo grande	no
BOE-A-2023-2574:D-BD:744	detected	BOE-A-2023-2574	Animalia	Chordata	Aves	Pteroclidiformes	Pteroclididae	Pterocles	Pterocles orientalis	species	bibliographic data								2023	VU	No especifica		Pterocles orientalis	no
BOE-A-2023-2574:D-BD:745	detected	BOE-A-2023-2574	Animalia	Chordata	Aves	Otidiformes	Otididae	Tetrax	Tetrax tetrax	species	bibliographic data								2023	EN	No especifica		Tetrax tetrax	no
BOE-A-2023-2573:D-PBR:746	detected	BOE-A-2023-2573	Animalia	Chordata	Aves	Accipitriformes	Accipitridae	Circus	Circus pygargus	species	PBR	MaterialCitation	Quintana del Castillo	42.622	-5.959	5000	WGS84	2020-2021	2020/2021	VU			Circus pygargus	no
BOE-A-2023-2573:D-PBR:747	detected	BOE-A-2023-2573	Animalia	Chordata	Aves	Accipitriformes	Accipitridae	Milvus	Milvus milvus	species	PBR	MaterialCitation	Quintana del Castillo	42.622	-5.959	5000	WGS84	2020-2021	2020/2021	EN			Milvus milvus	no
BOE-A-2023-2573:ND-A:21	not detected	BOE-A-2023-2573	Animalia	Chordata	Aves	Pteroclidiformes	Pteroclididae	Pterocles	Pterocles alchata	species	absence		Quintana del Castillo	42.622	-5.959	5000	WGS84	2020-2021	2020/2021	VU			ganga	no
BOE-A-2023-2573:D-A:748	detected	BOE-A-2023-2573	Animalia	Chordata	Aves	Pteroclidiformes	Pteroclididae	Pterocles	Pterocles orientalis	species	absence		Quintana del Castillo	42.622	-5.959	5000	WGS84	2020-2021	2020/2021	VU			ortega	no
BOE-A-2023-2573:D-A:749	detected	BOE-A-2023-2573	Animalia	Chordata	Aves	Otidiformes	Otididae	Tetrax	Tetrax tetrax	species	absence		Quintana del Castillo	42.622	-5.959	5000	WGS84	2020-2021	2020/2021	EN			sisón común	no
BOE-A-2023-2572:D-BD:750	detected	BOE-A-2023-2572	Animalia	Chordata	Aves	Accipitriformes	Accipitridae	Aegypius	Aegypius monachus	species	bibliographic data								2023	VU	Área de campeo del buitre negro		buitre negro	no
BOE-A-2023-2572:D-PBR:751	detected	BOE-A-2023-2572	Animalia	Chordata	Aves	Accipitriformes	Accipitridae	Aquila	Aquila adalberti	species	PBR	MaterialCitation	Ajalvir	40.538	-3.5	1500	WGS84	2020-2021	2020/2021	EN			águila imperial ibérica	no
BOE-A-2023-2572:D-PBR:752	detected	BOE-A-2023-2572	Animalia	Chordata	Aves	Accipitriformes	Accipitridae	Aquila	Aquila adalberti	species	PBR	MaterialCitation	Paracuellos de Jarama	40.552	-3.559	1500	WGS84	2020-2021	2020/2021	EN			águila imperial ibérica	no
BOE-A-2023-2572:D-PBR:753	detected	BOE-A-2023-2572	Animalia	Chordata	Aves	Accipitriformes	Accipitridae	Circus	Circus pygargus	species	PBR	MaterialCitation	Paracuellos de Jarama	40.538	-3.532	2500	WGS84	2020-2021	2020/2021	VU		2	Circus pygargus	no
BOE-A-2023-2572:D-BD:754	detected	BOE-A-2023-2572	Animalia	Chordata	Aves	Accipitriformes	Accipitridae	Milvus	Milvus milvus	species	bibliographic data		Paracuellos de Jarama	40.539	-3.527	2500	WGS84		2023	EN			milano real	no
BOE-A-2023-2572:ND-PBR:22	not detected	BOE-A-2023-2572	Animalia	Chordata	Aves	Pteroclidiformes	Pteroclididae	Pterocles	Pterocles alchata	species	PBR	MaterialCitation	Paracuellos de Jarama	40.538	-3.532	2500	WGS84	2020-2021	2020/2021	VU			ganga ibérica	no
BOE-A-2023-2572:D-BD:755	detected	BOE-A-2023-2572	Animalia	Chordata	Aves	Pteroclidiformes	Pteroclididae	Pterocles	Pterocles orientalis	species	bibliographic data		Ajalvir	40.538	-3.5	1500	WGS84		2023	VU			Pterocles orientalis	no
BOE-A-2023-2572:D-PBR:756	detected	BOE-A-2023-2572	Animalia	Chordata	Aves	Otidiformes	Otididae	Tetrax	Tetrax tetrax	species	PBR	MaterialCitation	Paracuellos de Jarama	40.538	-3.532	4000	WGS84	2020-2021	2020/2021	EN			Tetrax tetrax	no
BOE-A-2023-2442:D-PBR:757	detected	BOE-A-2023-2442	Animalia	Chordata	Aves	Accipitriformes	Accipitridae	Aegypius	Aegypius monachus	species	PBR	MaterialCitation	Tórtoles de Esgueva	41.839	-4.089	10000	WGS84	2017-2019	2017/2019	VU		3	Aegypius monachus	no
BOE-A-2023-2442:D-PBR:758	detected	BOE-A-2023-2442	Animalia	Chordata	Aves	Accipitriformes	Accipitridae	Aquila	Aquila adalberti	species	PBR	MaterialCitation	Tórtoles de Esgueva	41.839	-4.089	10000	WGS84	2017-2019	2017/2019	EN		2	Aquila adalberti	no
BOE-A-2023-2442:ND-PBR:23	not detected	BOE-A-2023-2442	Animalia	Chordata	Aves	Accipitriformes	Accipitridae	Circus	Circus pygargus	species	PBR	MaterialCitation	Tórtoles de Esgueva	41.839	-4.089	10000	WGS84	2017-2019	2017/2019	VU		4	aguiluchos cenizos	no
BOE-A-2023-2442:D-PBR:759	detected	BOE-A-2023-2442	Animalia	Chordata	Aves	Accipitriformes	Accipitridae	Milvus	Milvus milvus	species	PBR	MaterialCitation	Tórtoles de Esgueva	41.839	-4.089	10000	WGS84	2017-2019	2017/2019	EN		72	Milvus milvus	no
BOE-A-2023-2442:D-PBR:760	detected	BOE-A-2023-2442	Animalia	Chordata	Mammalia	Chiroptera	Vespertilionidae	Pipistrellus	Pipistrellus pipistrellus	species	PBR	MaterialCitation	Tórtoles de Esgueva	41.839	-4.089	10000	WGS84	2017-2019	2017/2019	LESRPE			Pipistrellus pipistrellus	no
BOE-A-2023-2441:D-PBR:761	detected	BOE-A-2023-2441	Animalia	Chordata	Aves	Accipitriformes	Accipitridae	Aquila	Aquila adalberti	species	PBR	MaterialCitation	Anchuelo	40.451	-3.256	2000	WGS84		2023	EN		3	Aquila adalberti	no
BOE-A-2023-2441:D-PBR:762	detected	BOE-A-2023-2441	Animalia	Chordata	Aves	Accipitriformes	Accipitridae	Circus	Circus pygargus	species	PBR	MaterialCitation	Anchuelo	40.451	-3.256	2000	WGS84		2023	VU			Circus pygargus	no
BOE-A-2023-2441:D-PBR:763	detected	BOE-A-2023-2441	Animalia	Chordata	Aves	Accipitriformes	Accipitridae	Milvus	Milvus milvus	species	PBR	MaterialCitation	Santorcaz	40.451	-3.226	3000	WGS84		2023	EN			Milvus milvus	no
BOE-A-2023-2441:DE:51	detection error	BOE-A-2023-2441	Animalia	Chordata	Mammalia	Cetacea	Delphinidae	Orcinus	Orcinus orca		error									VU
BOE-A-2023-2441:DE:52	detection error	BOE-A-2023-2441	Animalia	Chordata	Mammalia	Chiroptera	Vespertilionidae	Plecotus	Plecotus auritus		error									LESRPE			septentrional
BOE-A-2023-2441:D-PBR:764	detected	BOE-A-2023-2441	Animalia	Chordata	Aves	Otidiformes	Otididae	Tetrax	Tetrax tetrax	species	PBR	MaterialCitation	Anchuelo	40.451	-3.256	2000	WGS84		2023	EN			Tetrax tetrax	no
BOE-A-2023-2440:D-BD:765	detected	BOE-A-2023-2440	Animalia	Chordata	Aves	Accipitriformes	Accipitridae	Aquila	Aquila fasciata	species	bibliographic data		Cinco Villas	42.337	-1.175	16000	WGS84	2020-2021	2020/2021	VU	Plan de Recuperación del águila-azor perdicera		Hieraaetus fasciatus	no
BOE-A-2023-2440:D-PBR:766	detected	BOE-A-2023-2440	Animalia	Chordata	Aves	Pelecaniformes	Ardeidae	Botaurus	Botaurus stellaris	species	PBR	MaterialCitation	Cinco Villas	42.337	-1.175	16000	WGS84	2020-2021	2020/2021	EN			Botaurus stellaris	no
BOE-A-2023-2440:D-PBR:767	detected	BOE-A-2023-2440	Animalia	Chordata	Aves	Accipitriformes	Accipitridae	Circus	Circus pygargus	species	PBR	MaterialCitation	Cinco Villas	42.267	-1.198	7000	WGS84	2020-2021	2020/2021	VU			Circus pygargus	no
BOE-A-2023-2440:D-PBR:768	detected	BOE-A-2023-2440	Animalia	Chordata	Aves	Accipitriformes	Accipitridae	Gypaetus	Gypaetus barbatus	species	PBR	MaterialCitation	Cinco Villas	42.337	-1.175	16000	WGS84	2020-2021	2020/2021	EN			Gypaetus barbatus	no
BOE-A-2023-2440:D-PBR:769	detected	BOE-A-2023-2440	Animalia	Chordata	Aves	Accipitriformes	Accipitridae	Milvus	Milvus milvus	species	PBR	MaterialCitation	Cinco Villas	42.267	-1.198	7000	WGS84	2020-2021	2020/2021	EN			Milvus milvus	no
BOE-A-2023-2440:D-PBR:770	detected	BOE-A-2023-2440	Animalia	Chordata	Aves	Accipitriformes	Accipitridae	Milvus	Milvus milvus	species	PBR	MaterialCitation	Cinco Villas	42.317	-1.209	3500	WGS84	2020-2021	2020/2021	EN			Milvus milvus	no
BOE-A-2023-2440:D-PBR:771	detected	BOE-A-2023-2440	Animalia	Chordata	Aves	Accipitriformes	Accipitridae	Neophron	Neophron percnopterus	species	PBR	MaterialCitation	Cinco Villas	42.337	-1.175	16000	WGS84	2020-2021	2020/2021	VU			Neophron percnopterus	no
BOE-A-2023-2440:D-BD:772	detected	BOE-A-2023-2440	Animalia	Chordata	Mammalia	Chiroptera	Vespertilionidae	Nyctalus	Nyctalus leisleri	species	bibliographic data								2023	LESRPE			Nyctalus leisleri	no
BOE-A-2023-2440:D-BD:773	detected	BOE-A-2023-2440	Animalia	Chordata	Mammalia	Chiroptera	Vespertilionidae	Nyctalus	Nyctalus noctula	species	bibliographic data		Cinco Villas						2023	VU			nóctulo mediano	no
BOE-A-2023-2440:D-PBR:774	detected	BOE-A-2023-2440	Animalia	Chordata	Mammalia	Chiroptera	Vespertilionidae	Pipistrellus	Pipistrellus kuhlii	species	PBR	MaterialCitation	Cinco Villas	42.392	-1.245	8000	WGS84	2020-2021	2020/2021	LESRPE			Pipistrellus kuhlii	no
BOE-A-2023-2440:D-PBR:775	detected	BOE-A-2023-2440	Animalia	Chordata	Mammalia	Chiroptera	Vespertilionidae	Pipistrellus	Pipistrellus pipistrellus	species	PBR	MaterialCitation	Cinco Villas	42.267	-1.198	7000	WGS84	2020-2021	2020/2021	LESRPE			Pipistrellus pipistrellus	no
BOE-A-2023-2440:D-PBR:776	detected	BOE-A-2023-2440	Animalia	Chordata	Mammalia	Chiroptera	Vespertilionidae	Pipistrellus	Pipistrellus pygmaeus	species	PBR	MaterialCitation	Cinco Villas	42.337	-1.175	16000	WGS84	2020-2021	2020/2021	LESRPE			Pipistrellus pygmaeus	no
BOE-A-2023-2440:DE:53	detection error	BOE-A-2023-2440	Animalia	Chordata	Mammalia	Chiroptera	Vespertilionidae	Plecotus	Plecotus austriacus		error									LESRPE			meridional
BOE-A-2023-2440:D-BD:777	detected	BOE-A-2023-2440	Animalia	Chordata	Aves	Pteroclidiformes	Pteroclididae	Pterocles	Pterocles alchata	species	bibliographic data		Cinco Villas	42.337	-1.175	16000	WGS84		2023	VU	Plan de Recuperación conjunto del sisón común, la ganga ibérica, la ganga ortega y la avutarda en Aragón		Pterocles alchata	no
BOE-A-2023-2440:D-PBR:778	detected	BOE-A-2023-2440	Animalia	Chordata	Aves	Pteroclidiformes	Pteroclididae	Pterocles	Pterocles orientalis	species	PBR	MaterialCitation	Cinco Villas	42.337	-1.175	16000	WGS84	2020-2021	2020/2021	VU			Pterocles orientalis	no
BOE-A-2023-2440:D-PBR:779	detected	BOE-A-2023-2440	Animalia	Chordata	Mammalia	Chiroptera	Rhinolophidae	Rhinolophus	Rhinolophus ferrumequinum	species	PBR	MaterialCitation	Cinco Villas	42.337	-1.175	16000	WGS84	2020-2021	2020/2021	VU			Rhinolophus ferrumequinum	no
BOE-A-2023-2440:D-PBR:780	detected	BOE-A-2023-2440	Animalia	Chordata	Mammalia	Chiroptera	Rhinolophidae	Rhinolophus	Rhinolophus hipposideros	species	PBR	MaterialCitation	Cinco Villas	42.337	-1.175	16000	WGS84	2020-2021	2020/2021	LESRPE			Rhinolophus hipposideros	no
BOE-A-2023-2440:D-PBR:781	detected	BOE-A-2023-2440	Animalia	Chordata	Aves	Otidiformes	Otididae	Tetrax	Tetrax tetrax	species	PBR	MaterialCitation	Cinco Villas	42.337	-1.175	16000	WGS84	2020-2021	2020/2021	EN			Tetrax tetrax	no
BOE-A-2023-2439:D-BD:782	detected	BOE-A-2023-2439	Animalia	Chordata	Aves	Accipitriformes	Accipitridae	Aquila	Aquila fasciata	species	bibliographic data								2023	VU	Banco de Biodiversidad de la Comunidad Valenciana		Aquila fasciata	no
BOE-A-2023-2439:DE:54	detection error	BOE-A-2023-2439	Animalia	Chordata	Mammalia	Chiroptera	Vespertilionidae	Plecotus	Plecotus auritus		error									LESRPE			septentrional
BOE-A-2023-2439:D-BD:783	detected	BOE-A-2023-2439	Animalia	Chordata	Actinopterygii	Perciformes	Blenniidae	Salaria	Salaria fluviatilis	species	bibliographic data								2023	VU	Banco de Biodiversidad de la Comunidad Valenciana		Salaria fluviatilis	no
BOE-A-2023-2439:DE:55	detection error	BOE-A-2023-2439	Animalia	Chordata	Aves	Charadriiformes	Turnicidae	Turnix	Turnix sylvaticus		error									EN			avetorillo
BOE-A-2023-2438:D-PBR:784	detected	BOE-A-2023-2438	Animalia	Chordata	Aves	Passeriformes	Alaudidae	Chersophilus	Chersophilus duponti	species	PBR	MaterialCitation	Pedrola	41.715	-1.292	3500	WGS84		2023	EN			Chersophilus duponti	no
BOE-A-2023-2438:D-PBR:785	detected	BOE-A-2023-2438	Animalia	Chordata	Aves	Accipitriformes	Accipitridae	Circus	Circus pygargus	species	PBR	MaterialCitation	Pedrola	41.715	-1.292	3500	WGS84		2023	VU			aguilucho cenizo	no
BOE-A-2023-2438:D-PBR:786	detected	BOE-A-2023-2438	Animalia	Chordata	Aves	Accipitriformes	Accipitridae	Gypaetus	Gypaetus barbatus	species	PBR	MaterialCitation	Pedrola	41.715	-1.292	3500	WGS84		2023	EN			quebrantahuesos	no
BOE-A-2023-2438:D-PBR:787	detected	BOE-A-2023-2438	Animalia	Chordata	Aves	Accipitriformes	Accipitridae	Milvus	Milvus milvus	species	PBR	MaterialCitation	Pedrola	41.715	-1.292	3500	WGS84		2023	EN			Milano real	no
BOE-A-2023-2438:D-PBR:788	detected	BOE-A-2023-2438	Animalia	Chordata	Aves	Accipitriformes	Accipitridae	Neophron	Neophron percnopterus	species	PBR	MaterialCitation	Pedrola	41.715	-1.292	3500	WGS84		2023	VU			Alimoche común	no
BOE-A-2023-2438:D-PBR:789	detected	BOE-A-2023-2438	Animalia	Chordata	Aves	Pteroclidiformes	Pteroclididae	Pterocles	Pterocles alchata	species	PBR	MaterialCitation	Pedrola	41.715	-1.292	3500	WGS84		2023	VU			Pterocles alchata	no
BOE-A-2023-2438:D-PBR:790	detected	BOE-A-2023-2438	Animalia	Chordata	Aves	Pteroclidiformes	Pteroclididae	Pterocles	Pterocles orientalis	species	PBR	MaterialCitation	Pedrola	41.715	-1.292	3500	WGS84		2023	VU			Pterocles orientalis	no
BOE-A-2023-2438:D-PBR:791	detected	BOE-A-2023-2438	Animalia	Chordata	Aves	Otidiformes	Otididae	Tetrax	Tetrax tetrax	species	PBR	MaterialCitation	Pedrola	41.715	-1.292	3500	WGS84		2023	EN			Tetrax tetrax	no
BOE-A-2023-2437:D-PBR:792	detected	BOE-A-2023-2437	Animalia	Chordata	Aves	Accipitriformes	Accipitridae	Aegypius	Aegypius monachus	species	PBR	MaterialCitation	Guriezo	43.327	-3.252	13000	WGS84	2020-2021	2020/2021	VU			Aegypius monachus	no
BOE-A-2023-2437:D-PBR:793	detected	BOE-A-2023-2437	Animalia	Chordata	Mammalia	Chiroptera	Vespertilionidae	Barbastella	Barbastella barbastellus	species	PBR	MaterialCitation	Guriezo	43.327	-3.252	13000	WGS84	2020-2021	2020/2021	LESRPE			Barbastella barbastellus	no
BOE-A-2023-2437:D-BD:794	detected	BOE-A-2023-2437	Animalia	Chordata	Aves	Accipitriformes	Accipitridae	Gypaetus	Gypaetus barbatus	species	bibliographic data		Parque de Armañón					2021	2021	EN	Fundación para la Conservación del Quebrantahuesos		Quebrantahuesos	no
BOE-A-2023-2437:D-PBR:795	detected	BOE-A-2023-2437	Animalia	Chordata	Aves	Accipitriformes	Accipitridae	Milvus	Milvus milvus	species	PBR	MaterialCitation	Guriezo	43.327	-3.252	13000	WGS84	2020-2021	2020/2021	EN			Milvus milvus	no
BOE-A-2023-2437:D-PBR:796	detected	BOE-A-2023-2437	Animalia	Chordata	Mammalia	Chiroptera	Miniopteridae	Miniopterus	Miniopterus schreibersii	species	PBR	MaterialCitation	Guriezo	43.327	-3.252	13000	WGS84	2020-2021	2020/2021	VU			Miniopterus schreibersii	no
BOE-A-2023-2437:D-BD:797	detected	BOE-A-2023-2437	Animalia	Chordata	Mammalia	Chiroptera	Vespertilionidae	Myotis	Myotis bechsteinii	species	bibliographic data		Guriezo						2023	VU			Myotis bechsteinii	no
BOE-A-2023-2437:D-BD:798	detected	BOE-A-2023-2437	Animalia	Chordata	Mammalia	Chiroptera	Vespertilionidae	Myotis	Myotis emarginatus	species	bibliographic data		Guriezo						2023	VU			Myotis emarginatus	no
BOE-A-2023-2437:D-BD:799	detected	BOE-A-2023-2437	Animalia	Chordata	Mammalia	Chiroptera	Vespertilionidae	Myotis	Myotis myotis	species	bibliographic data		Guriezo						2023	VU			Myotis myotis	no
BOE-A-2023-2437:D-PBR:800	detected	BOE-A-2023-2437	Animalia	Chordata	Aves	Accipitriformes	Accipitridae	Neophron	Neophron percnopterus	species	PBR	MaterialCitation	Guriezo	43.327	-3.252	13000	WGS84	2020-2021	2020/2021	VU			Neophron percnopterus	no
BOE-A-2023-2437:D-PBR:801	detected	BOE-A-2023-2437	Animalia	Chordata	Mammalia	Chiroptera	Vespertilionidae	Nyctalus	Nyctalus lasiopterus	species	PBR	MaterialCitation	Guriezo	43.327	-3.252	13000	WGS84	2020-2021	2020/2021	VU			Nyctalus lasiopterus	no
BOE-A-2023-2437:D-PBR:802	detected	BOE-A-2023-2437	Animalia	Chordata	Mammalia	Chiroptera	Vespertilionidae	Nyctalus	Nyctalus leisleri	species	PBR	MaterialCitation	Guriezo	43.327	-3.252	13000	WGS84	2020-2021	2020/2021	LESRPE			Nyctalus leisleri	no
BOE-A-2023-2437:D-BD:803	detected	BOE-A-2023-2437	Animalia	Chordata	Aves	Suliformes	Phalacrocoracidae	Phalacrocorax	Phalacrocorax aristotelis	species	bibliographic data		Guriezo	43.327	-3.252	13000	WGS84		2023	VU	No especifica		Phalacrocorax aristotelis	no
BOE-A-2023-2437:D-PBR:804	detected	BOE-A-2023-2437	Animalia	Chordata	Mammalia	Chiroptera	Vespertilionidae	Pipistrellus	Pipistrellus kuhlii	species	PBR	MaterialCitation	Guriezo	43.327	-3.252	13000	WGS84	2020-2021	2020/2021	LESRPE			Pipistrellus kuhlii	no
BOE-A-2023-2437:D-PBR:805	detected	BOE-A-2023-2437	Animalia	Chordata	Mammalia	Chiroptera	Vespertilionidae	Pipistrellus	Pipistrellus nathusii	species	PBR	MaterialCitation	Guriezo	43.327	-3.252	13000	WGS84	2020-2021	2020/2021	LESRPE			Pipistrellus nathusii	no
BOE-A-2023-2437:D-PBR:806	detected	BOE-A-2023-2437	Animalia	Chordata	Mammalia	Chiroptera	Vespertilionidae	Pipistrellus	Pipistrellus pipistrellus	species	PBR	MaterialCitation	Guriezo	43.327	-3.252	13000	WGS84	2020-2021	2020/2021	LESRPE			Pipistrellus pipistrellus	no
BOE-A-2023-2437:D-PBR:807	detected	BOE-A-2023-2437	Animalia	Chordata	Mammalia	Chiroptera	Vespertilionidae	Pipistrellus	Pipistrellus pygmaeus	species	PBR	MaterialCitation	Guriezo	43.327	-3.252	13000	WGS84	2020-2021	2020/2021	LESRPE			Pipistrellus pygmaeus	no
BOE-A-2023-2437:DE:56	detection error	BOE-A-2023-2437	Animalia	Chordata	Mammalia	Chiroptera	Vespertilionidae	Plecotus	Plecotus austriacus		error									LESRPE			meridional
BOE-A-2023-2437:D-PBR:808	detected	BOE-A-2023-2437	Animalia	Chordata	Mammalia	Chiroptera	Rhinolophidae	Rhinolophus	Rhinolophus euryale	species	PBR	MaterialCitation	Guriezo	43.327	-3.252	13000	WGS84	2020-2021	2020/2021	VU			Rhinolophus euryale	no
BOE-A-2023-2437:D-PBR:809	detected	BOE-A-2023-2437	Animalia	Chordata	Mammalia	Chiroptera	Rhinolophidae	Rhinolophus	Rhinolophus ferrumequinum	species	PBR	MaterialCitation	Guriezo	43.327	-3.252	13000	WGS84	2020-2021	2020/2021	VU			Rhinolophus ferrumequinum	no
BOE-A-2023-2437:D-PBR:810	detected	BOE-A-2023-2437	Animalia	Chordata	Mammalia	Chiroptera	Rhinolophidae	Rhinolophus	Rhinolophus hipposideros	species	PBR	MaterialCitation	Guriezo	43.327	-3.252	13000	WGS84	2020-2021	2020/2021	LESRPE			Rhinolophus hipposideros	no
BOE-A-2023-2437:D-PBR:811	detected	BOE-A-2023-2437	Animalia	Chordata	Mammalia	Chiroptera	Molossidae	Tadarida	Tadarida teniotis	species	PBR	MaterialCitation	Guriezo	43.327	-3.252	13000	WGS84	2020-2021	2020/2021	LESRPE			Tadarida teniotis	no
BOE-A-2023-2436:D-BD:812	detected	BOE-A-2023-2436	Animalia	Chordata	Aves	Accipitriformes	Accipitridae	Aegypius	Aegypius monachus	species	bibliographic data		Sasamón	42.36	-3.983	3500	WGS84		2023	VU			buitre negro	no
BOE-A-2023-2436:D-PBR:813	detected	BOE-A-2023-2436	Animalia	Chordata	Aves	Accipitriformes	Accipitridae	Aquila	Aquila adalberti	species	PBR	MaterialCitation	Sasamón	42.36	-3.983	3500	WGS84	2015-2020	2015/2020	EN			Aquila adalberti	no
BOE-A-2023-2436:D-PBR:814	detected	BOE-A-2023-2436	Animalia	Chordata	Aves	Accipitriformes	Accipitridae	Circus	Circus pygargus	species	PBR	MaterialCitation	Sasamón	42.36	-3.983	3500	WGS84	2015-2020	2015/2020	VU			Circus pygargus	no
BOE-A-2023-2436:D-PBR:815	detected	BOE-A-2023-2436	Animalia	Chordata	Aves	Accipitriformes	Accipitridae	Milvus	Milvus milvus	species	PBR	MaterialCitation	Sasamón	42.36	-3.983	3500	WGS84	2015-2020	2015/2020	EN			Milvus milvus	no
BOE-A-2023-2436:D-PBR:816	detected	BOE-A-2023-2436	Animalia	Chordata	Aves	Accipitriformes	Accipitridae	Milvus	Milvus milvus	species	PBR	MaterialCitation	Isar	42.36	-3.902	5000	WGS84	2019-2020	2019/2020	EN			Milvus milvus	no
BOE-A-2023-2436:DE:57	detection error	BOE-A-2023-2436	Animalia	Chordata	Mammalia	Cetacea	Delphinidae	Orcinus	Orcinus orca		error									VU
BOE-A-2023-2436:D-PBR:817	detected	BOE-A-2023-2436	Animalia	Chordata	Mammalia	Chiroptera	Vespertilionidae	Pipistrellus	Pipistrellus pipistrellus	species	PBR	MaterialCitation	Sasamón	42.36	-3.983	5000	WGS84		2023	LESRPE			Pipistrellus pipistrellus	no
BOE-A-2023-2434:D-PBR:818	detected	BOE-A-2023-2434	Animalia	Chordata	Aves	Accipitriformes	Accipitridae	Aquila	Aquila adalberti	species	PBR	MaterialCitation	Valderrey	42.383	-6.045	5000	WGS84	2020-2021	2020/2021	EN			Aquila adalberti	no
BOE-A-2023-2434:D-PBR:819	detected	BOE-A-2023-2434	Animalia	Chordata	Aves	Accipitriformes	Accipitridae	Circus	Circus pygargus	species	PBR	MaterialCitation	Valderrey	42.383	-6.045	5000	WGS84	2020-2021	2020/2021	VU		167	Circus pygargus	no
BOE-A-2023-2434:D-PBR:820	detected	BOE-A-2023-2434	Animalia	Chordata	Mammalia	Chiroptera	Vespertilionidae	Eptesicus	Eptesicus serotinus	species	PBR	MaterialCitation	Valderrey	42.383	-6.045	5000	WGS84	2020	2020	LESRPE		9	Eptesicus serotinus	no
BOE-A-2023-2434:D-PBR:821	detected	BOE-A-2023-2434	Animalia	Chordata	Mammalia	Chiroptera	Vespertilionidae	Eptesicus	Eptesicus serotinus	species	PBR	MaterialCitation	Santa Colomba de Somoza	42.469	-6.271	20000	WGS84	2021	2021	LESRPE			Eptesicus serotinus	no
BOE-A-2023-2434:D-BD:822	detected	BOE-A-2023-2434	Animalia	Chordata	Mammalia	Soricomorpha	Talpidae	Galemys	Galemys pyrenaicus	species	bibliographic data		Valderrey						2023	VU			Galemys pyrenaicus	no
BOE-A-2023-2434:D-PBR:823	detected	BOE-A-2023-2434	Animalia	Chordata	Mammalia	Chiroptera	Vespertilionidae	Hypsugo	Hypsugo savii	species	PBR	MaterialCitation	Valderrey	42.383	-6.045	5000	WGS84	2020	2020	LESRPE		20	Hypsugo savii	no
BOE-A-2023-2434:D-PBR:824	detected	BOE-A-2023-2434	Animalia	Chordata	Mammalia	Chiroptera	Vespertilionidae	Hypsugo	Hypsugo savii	species	PBR	MaterialCitation	Santa Colomba de Somoza	42.469	-6.271	20000	WGS84	2021	2021	LESRPE		17	Hypsugo savii	no
BOE-A-2023-2434:D-PBR:825	detected	BOE-A-2023-2434	Animalia	Chordata	Aves	Accipitriformes	Accipitridae	Milvus	Milvus milvus	species	PBR	MaterialCitation	Valderrey	42.469	-6.271	20000	WGS84	2020-2021	2020/2021	EN		2	Milvus milvus	no
BOE-A-2023-2434:D-PBR:826	detected	BOE-A-2023-2434	Animalia	Chordata	Aves	Accipitriformes	Accipitridae	Milvus	Milvus milvus	species	PBR	MaterialCitation	Valderrey	42.383	-6.045	5000	WGS84	2020-2021	2020/2021	EN		108	Milvus milvus	no
BOE-A-2023-2434:D-PBR:827	detected	BOE-A-2023-2434	Animalia	Chordata	Mammalia	Chiroptera	Miniopteridae	Miniopterus	Miniopterus schreibersii	species	PBR	MaterialCitation	Santa Colomba de Somoza	42.469	-6.271	20000	WGS84	2020	2020	VU			murciélago de cueva	no
BOE-A-2023-2434:D-PBR:828	detected	BOE-A-2023-2434	Animalia	Chordata	Mammalia	Chiroptera	Vespertilionidae	Nyctalus	Nyctalus leisleri	species	PBR	MaterialCitation	Santa Colomba de Somoza	42.469	-6.271	20000	WGS84	2021	2021	LESRPE		92	Nyctalus leisleri	no
BOE-A-2023-2434:DE:58	detection error	BOE-A-2023-2434	Animalia	Chordata	Mammalia	Cetacea	Delphinidae	Orcinus	Orcinus orca		error									VU
BOE-A-2023-2434:D-PBR:829	detected	BOE-A-2023-2434	Animalia	Chordata	Aves	Passeriformes	Muscicapidae	Phoenicurus	Phoenicurus phoenicurus	species	PBR	MaterialCitation	Valderrey	42.403	-6.072	5000	WGS84	2020-2021	2020/2021	VU			Phoenicurus phoenicurus	no
BOE-A-2023-2434:D-PBR:830	detected	BOE-A-2023-2434	Animalia	Chordata	Mammalia	Chiroptera	Vespertilionidae	Pipistrellus	Pipistrellus pipistrellus	species	PBR	MaterialCitation	Valderrey	42.383	-6.045	5000	WGS84	2020	2020	LESRPE		154	Pipistrellus pipistrellus	no
BOE-A-2023-2434:D-PBR:831	detected	BOE-A-2023-2434	Animalia	Chordata	Mammalia	Chiroptera	Vespertilionidae	Pipistrellus	Pipistrellus pipistrellus	species	PBR	MaterialCitation	Santa Colomba de Somoza	42.469	-6.271	20000	WGS84	2021	2021	LESRPE		1450	Pipistrellus pipistrellus	no
BOE-A-2023-2434:DE:59	detection error	BOE-A-2023-2434	Animalia	Chordata	Mammalia	Chiroptera	Vespertilionidae	Plecotus	Plecotus austriacus		error									LESRPE			meridional
BOE-A-2023-2434:D-PBR:832	detected	BOE-A-2023-2434	Animalia	Chordata	Mammalia	Chiroptera	Molossidae	Tadarida	Tadarida teniotis	species	PBR	MaterialCitation	Valderrey	42.383	-6.045	5000	WGS84	2020	2020	LESRPE		13	Tadarida teniotis	no
BOE-A-2023-2434:D-PBR:833	detected	BOE-A-2023-2434	Animalia	Chordata	Mammalia	Chiroptera	Molossidae	Tadarida	Tadarida teniotis	species	PBR	MaterialCitation	Santa Colomba de Somoza	42.469	-6.271	20000	WGS84	2021	2021	LESRPE		13	Tadarida teniotis	no
BOE-A-2023-2434:D-PBR:834	detected	BOE-A-2023-2434	Animalia	Chordata	Aves	Otidiformes	Otididae	Tetrax	Tetrax tetrax	species	PBR	MaterialCitation	Valderrey	42.383	-6.045	5000	WGS84	2020-2021	2020/2021	EN		11	Tetrax tetrax	no
BOE-A-2023-2433:D-PBR:835	detected	BOE-A-2023-2433	Animalia	Chordata	Aves	Accipitriformes	Accipitridae	Aquila	Aquila fasciata	species	PBR	MaterialCitation	Murcia	37.903	-1.006	1500	WGS84	2020	2020	VU			Hieraaetus fasciatus	no
BOE-A-2023-2433:D-PBR:836	detected	BOE-A-2023-2433	Animalia	Chordata	Aves	Charadriiformes	Charadriidae	Charadrius	Charadrius alexandrinus	species	PBR	MaterialCitation	Murcia	37.903	-1.006	1500	WGS84	2020	2020	VU			Charadrius alexandrinus	no
BOE-A-2023-2433:D-PBR:837	detected	BOE-A-2023-2433	Animalia	Chordata	Aves	Accipitriformes	Accipitridae	Circus	Circus pygargus	species	PBR	MaterialCitation	Murcia	37.903	-1.006	1500	WGS84	2020	2020	VU		4	Circus pygargus	no
BOE-A-2023-2433:D-PBR:838	detected	BOE-A-2023-2433	Animalia	Chordata	Aves	Pteroclidiformes	Pteroclididae	Pterocles	Pterocles orientalis	species	PBR	MaterialCitation	Murcia	37.903	-1.006	1500	WGS84	2020	2020	VU		28	Pterocles orientalis	no
BOE-A-2023-2432:D-PBR:839	detected	BOE-A-2023-2432	Animalia	Chordata	Aves	Accipitriformes	Accipitridae	Aegypius	Aegypius monachus	species	PBR	MaterialCitation	Loeches	40.36	-3.44	5000	WGS84	2019-2021	2019/2021	VU		20	Aegypius monachus	no
BOE-A-2023-2432:ND-PBR:24	not detected	BOE-A-2023-2432	Animalia	Chordata	Aves	Accipitriformes	Accipitridae	Aquila	Aquila adalberti	species	PBR	MaterialCitation	Loeches	40.36	-3.44	1800	WGS84	2019-2021	2019/2021	EN		13	Águila imperial (Aquila adalbert)	no
BOE-A-2023-2432:D-PBR:840	detected	BOE-A-2023-2432	Animalia	Chordata	Aves	Accipitriformes	Accipitridae	Circus	Circus pygargus	species	PBR	MaterialCitation	Loeches	40.36	-3.44	5000	WGS84	2019-2021	2019/2021	VU		9	Circus pygargus	no
BOE-A-2023-2432:D-PBR:841	detected	BOE-A-2023-2432	Animalia	Chordata	Aves	Accipitriformes	Accipitridae	Milvus	Milvus milvus	species	PBR	MaterialCitation	Loeches	40.353	-3.44	2000	WGS84	2019-2021	2019/2021	EN		150	Milvus milvus	no
BOE-A-2023-2432:D-BD:842	detected	BOE-A-2023-2432	Animalia	Chordata	Mammalia	Chiroptera	Vespertilionidae	Myotis	Myotis myotis	species	bibliographic data		Loeches	40.36	-3.44	5000	WGS84		2023	VU			Myotis myotis	no
BOE-A-2023-2432:D-BD:843	detected	BOE-A-2023-2432	Animalia	Chordata	Aves	Pteroclidiformes	Pteroclididae	Pterocles	Pterocles orientalis	species	bibliographic data		Loeches	40.36	-3.44	5000	WGS84		2023	VU	Dirección General de Biodiversidad y Recursos Naturales de la Comunidad de Madrid		ortega	no
BOE-A-2023-2432:D-BD:844	detected	BOE-A-2023-2432	Animalia	Chordata	Mammalia	Chiroptera	Rhinolophidae	Rhinolophus	Rhinolophus ferrumequinum	species	bibliographic data		Loeches	40.36	-3.44	5000	WGS84		2023	VU			Rhinolophus ferrumequinum	no
BOE-A-2023-2432:D-PBR:845	detected	BOE-A-2023-2432	Animalia	Chordata	Aves	Otidiformes	Otididae	Tetrax	Tetrax tetrax	species	PBR	MaterialCitation	Loeches	40.36	-3.44	1800	WGS84	2019-2021	2019/2021	EN		3	Tetrax tetrax	no
BOE-A-2023-2431:D-PBR:846	detected	BOE-A-2023-2431	Animalia	Chordata	Aves	Accipitriformes	Accipitridae	Aegypius	Aegypius monachus	species	PBR	MaterialCitation	Aldealices	41.911	-2.295	3000	WGS84	2020-2021	2020/2021	VU		1	Aegypius monachus	no
BOE-A-2023-2431:D-PBR:847	detected	BOE-A-2023-2431	Animalia	Chordata	Aves	Accipitriformes	Accipitridae	Aegypius	Aegypius monachus	species	PBR	MaterialCitation	Renieblas	41.758	-2.345	2000	WGS84	2020-2021	2020/2021	VU		1	Aegypius monachus	no
BOE-A-2023-2431:D-PBR:848	detected	BOE-A-2023-2431	Animalia	Chordata	Aves	Accipitriformes	Accipitridae	Aegypius	Aegypius monachus	species	PBR	MaterialCitation	Alconaba	41.749	-2.401	3000	WGS84	2020-2021	2020/2021	VU		2	Aegypius monachus	no
BOE-A-2023-2431:D-BD:849	detected	BOE-A-2023-2431	Animalia	Chordata	Aves	Passeriformes	Alaudidae	Chersophilus	Chersophilus duponti	species	bibliographic data		Alconaba						2023	EN			Chersophilus duponti	no
BOE-A-2023-2431:D-PBR:850	detected	BOE-A-2023-2431	Animalia	Chordata	Aves	Accipitriformes	Accipitridae	Circus	Circus pygargus	species	PBR	MaterialCitation	Alconaba	41.737	-2.386	3000	WGS84	2020-2021	2020/2021	VU			Circus pygargus	no
BOE-A-2023-2431:D-PBR:851	detected	BOE-A-2023-2431	Animalia	Chordata	Aves	Accipitriformes	Accipitridae	Circus	Circus pygargus	species	PBR	MaterialCitation	Almajano	41.849	-2.329	13000	WGS84	2020-2021	2020/2021	VU			Circus pygargus	no
BOE-A-2023-2431:D-PBR:852	detected	BOE-A-2023-2431	Animalia	Chordata	Aves	Accipitriformes	Accipitridae	Milvus	Milvus milvus	species	PBR	MaterialCitation	Alconaba	41.751	-2.368	3000	WGS84	2020-2021	2020/2021	EN			Milvus milvus	no
BOE-A-2023-2431:D-PBR:853	detected	BOE-A-2023-2431	Animalia	Chordata	Aves	Accipitriformes	Accipitridae	Milvus	Milvus milvus	species	PBR	MaterialCitation	Alconaba	41.745	-2.348	2100	WGS84	2020-2021	2020/2021	EN			Milvus milvus	no
BOE-A-2023-2431:D-PBR:854	detected	BOE-A-2023-2431	Animalia	Chordata	Aves	Accipitriformes	Accipitridae	Milvus	Milvus milvus	species	PBR	MaterialCitation	Aldeaseñor	41.886	-2.312	1400	WGS84	2020-2021	2020/2021	EN			Milvus milvus	no
BOE-A-2023-2431:D-BD:855	detected	BOE-A-2023-2431	Animalia	Chordata	Mammalia	Chiroptera	Miniopteridae	Miniopterus	Miniopterus schreibersii	species	bibliographic data		Alconaba	41.741	-2.393	5000	WGS84		2023	VU	No especifica		Miniopterus schreibersii	no
BOE-A-2023-2431:D-BD:856	detected	BOE-A-2023-2431	Animalia	Chordata	Mammalia	Chiroptera	Vespertilionidae	Myotis	Myotis myotis	species	bibliographic data		Alconaba	41.741	-2.393	5000	WGS84		2023	VU	No especifica		Myotis myotis	no
BOE-A-2023-2431:D-PBR:857	detected	BOE-A-2023-2431	Animalia	Chordata	Aves	Accipitriformes	Accipitridae	Neophron	Neophron percnopterus	species	PBR	MaterialCitation	Alconaba	41.743	-2.403	2000	WGS84	2020-2021	2020/2021	VU			Neophron percnopterus	no
BOE-A-2023-2431:D-PBR:858	detected	BOE-A-2023-2431	Animalia	Chordata	Aves	Accipitriformes	Accipitridae	Neophron	Neophron percnopterus	species	PBR	MaterialCitation	Almajano	41.849	-2.329	13000	WGS84	2020-2021	2020/2021	VU			Neophron percnopterus	no
BOE-A-2023-2431:D-BD:859	detected	BOE-A-2023-2431	Animalia	Chordata	Mammalia	Chiroptera	Vespertilionidae	Nyctalus	Nyctalus lasiopterus	species	bibliographic data		Alconaba	41.741	-2.393	5000	WGS84		2023	VU	No especifica		Nyctalus lasiopterus	no
BOE-A-2023-2431:D-BD:860	detected	BOE-A-2023-2431	Animalia	Chordata	Aves	Pteroclidiformes	Pteroclididae	Pterocles	Pterocles orientalis	species	bibliographic data		Alconaba						2023	VU	No especifica		Pterocles orientalis	no
BOE-A-2023-2431:D-BD:861	detected	BOE-A-2023-2431	Animalia	Chordata	Mammalia	Chiroptera	Rhinolophidae	Rhinolophus	Rhinolophus ferrumequinum	species	bibliographic data		Alconaba	41.741	-2.393	5000	WGS84		2023	VU	No especifica		Rhinolophus ferrumequinum	no
BOE-A-2023-2431:D-BD:862	detected	BOE-A-2023-2431	Animalia	Chordata	Aves	Otidiformes	Otididae	Tetrax	Tetrax tetrax	species	bibliographic data		Alconaba						2023	EN	No especifica		Tetrax tetrax	no
BOE-A-2023-2430:D-BD:863	detected	BOE-A-2023-2430	Animalia	Chordata	Aves	Accipitriformes	Accipitridae	Aquila	Aquila fasciata	species	bibliographic data		Murcia	37.829	-1.058	4500	WGS84		2023	VU	Dirección General del Medio Natural de la Región de Murcia		águila perdicera	no
BOE-A-2023-2430:D-PBR:864	detected	BOE-A-2023-2430	Animalia	Chordata	Aves	Accipitriformes	Accipitridae	Circus	Circus pygargus	species	PBR	MaterialCitation	Murcia	37.829	-1.058	4500	WGS84		2023	VU			Circus pygargus	no
BOE-A-2023-2430:D-BD:865	detected	BOE-A-2023-2430	Animalia	Chordata	Mammalia	Chiroptera	Miniopteridae	Miniopterus	Miniopterus schreibersii	species	bibliographic data		Murcia	37.829	-1.058	4500	WGS84		2023	VU			Miniopterus schreibersii	no
BOE-A-2023-2430:D-BD:866	detected	BOE-A-2023-2430	Animalia	Chordata	Mammalia	Chiroptera	Vespertilionidae	Myotis	Myotis blythii	species	bibliographic data		Murcia	37.829	-1.058	4500	WGS84		2023	VU			Myotis blythii	no
BOE-A-2023-2430:D-BD:867	detected	BOE-A-2023-2430	Animalia	Chordata	Mammalia	Chiroptera	Vespertilionidae	Myotis	Myotis myotis	species	bibliographic data		Murcia	37.829	-1.058	4500	WGS84		2023	VU			Myotis myotis	no
BOE-A-2023-2430:D-BD:868	detected	BOE-A-2023-2430	Animalia	Chordata	Mammalia	Chiroptera	Vespertilionidae	Nyctalus	Nyctalus lasiopterus	species	bibliographic data		Murcia	37.829	-1.058	4500	WGS84		2023	VU			Nyctalus lasiopterus	no
BOE-A-2023-2430:D-BD:869	detected	BOE-A-2023-2430	Animalia	Chordata	Mammalia	Chiroptera	Vespertilionidae	Nyctalus	Nyctalus noctula	species	bibliographic data		Murcia	37.829	-1.058	4500	WGS84		2023	VU			Nyctalus noctula	no
BOE-A-2023-2430:D-BD:870	detected	BOE-A-2023-2430	Animalia	Chordata	Aves	Anseriformes	Anatidae	Oxyura	Oxyura leucocephala	species	bibliographic data		Murcia	37.829	-1.058	4500	WGS84		2023	EN			Oxyura leucocephala	no
BOE-A-2023-2430:D-BD:871	detected	BOE-A-2023-2430	Animalia	Chordata	Mammalia	Chiroptera	Rhinolophidae	Rhinolophus	Rhinolophus ferrumequinum	species	bibliographic data		Murcia	37.829	-1.058	4500	WGS84		2023	VU			Rhinolophus ferrumequinum	no
BOE-A-2023-2429:D-PBR:872	detected	BOE-A-2023-2429	Animalia	Chordata	Aves	Accipitriformes	Accipitridae	Aquila	Aquila adalberti	species	PBR	MaterialCitation	Villatobas	39.915	-3.362	2500	WGS84	2020-2021	2020/2021	EN			Aquila adalberti	no
BOE-A-2023-2429:D-PBR:873	detected	BOE-A-2023-2429	Animalia	Chordata	Aves	Accipitriformes	Accipitridae	Circus	Circus pygargus	species	PBR	MaterialCitation	Villatobas	39.915	-3.362	2500	WGS84	2020-2021	2020/2021	VU			Circus pygargus	no
BOE-A-2023-2429:D-PBR:874	detected	BOE-A-2023-2429	Animalia	Chordata	Aves	Accipitriformes	Accipitridae	Milvus	Milvus milvus	species	PBR	MaterialCitation	Villatobas	39.915	-3.362	2500	WGS84	2020-2021	2020/2021	EN			Milvus milvus	no
BOE-A-2023-2429:DE:60	detection error	BOE-A-2023-2429	Animalia	Chordata	Mammalia	Cetacea	Delphinidae	Orcinus	Orcinus orca		error									VU
BOE-A-2023-2429:D-PBR:875	detected	BOE-A-2023-2429	Animalia	Chordata	Aves	Pteroclidiformes	Pteroclididae	Pterocles	Pterocles orientalis	species	PBR	MaterialCitation	Villatobas	39.915	-3.362	2500	WGS84	2020-2021	2020/2021	VU			ortega	no
BOE-A-2023-2429:D-PBR:876	detected	BOE-A-2023-2429	Animalia	Chordata	Aves	Otidiformes	Otididae	Tetrax	Tetrax tetrax	species	PBR	MaterialCitation	Villatobas	39.912	-3.36	2500	WGS84	2020-2021	2020/2021	EN			Tetrax tetrax	no
BOE-A-2023-2428:D-A:877	detected	BOE-A-2023-2428	Animalia	Chordata	Aves	Accipitriformes	Accipitridae	Aquila	Aquila fasciata	species	absence		Muelas de Pan	41.515	-5.948	10000	WGS84		2023	VU			Aquila fasciata	no
BOE-A-2023-2428:D-PBR:878	detected	BOE-A-2023-2428	Animalia	Chordata	Mammalia	Chiroptera	Vespertilionidae	Barbastella	Barbastella barbastellus	species	PBR	MaterialCitation	Muelas de Pan	41.515	-5.948	10000	WGS84		2023	LESRPE			Barbastela	no
BOE-A-2023-2428:D-A:879	detected	BOE-A-2023-2428	Animalia	Chordata	Aves	Passeriformes	Alaudidae	Chersophilus	Chersophilus duponti	species	absence		Muelas de Pan	41.515	-5.948	10000	WGS84		2023	EN			Chersophilus duponti	no
BOE-A-2023-2428:D-A:880	detected	BOE-A-2023-2428	Animalia	Chordata	Aves	Ciconiiformes	Ciconiidae	Ciconia	Ciconia nigra	species	absence		Muelas de Pan	41.515	-5.948	10000	WGS84		2023	VU			Ciconia nigra	no
BOE-A-2023-2428:D-PBR:881	detected	BOE-A-2023-2428	Animalia	Chordata	Aves	Accipitriformes	Accipitridae	Circus	Circus pygargus	species	PBR	MaterialCitation	Muelas de Pan	41.515	-5.948	10000	WGS84		2023	VU			Circus pygargus	no
BOE-A-2023-2428:D-PBR:882	detected	BOE-A-2023-2428	Animalia	Chordata	Mammalia	Chiroptera	Vespertilionidae	Eptesicus	Eptesicus serotinus	species	PBR	MaterialCitation	Muelas de Pan	41.515	-5.948	10000	WGS84		2023	LESRPE			Eptesicus serotinus	no
BOE-A-2023-2428:D-PBR:883	detected	BOE-A-2023-2428	Animalia	Chordata	Mammalia	Chiroptera	Vespertilionidae	Hypsugo	Hypsugo savii	species	PBR	MaterialCitation	Muelas de Pan	41.515	-5.948	10000	WGS84		2023	LESRPE			murciélago montañero	no
BOE-A-2023-2428:D-PBR:884	detected	BOE-A-2023-2428	Animalia	Chordata	Aves	Accipitriformes	Accipitridae	Milvus	Milvus milvus	species	PBR	MaterialCitation	Muelas de Pan	41.515	-5.948	10000	WGS84		2023	EN			Milvus milvus	no
BOE-A-2023-2428:D-PBR:885	detected	BOE-A-2023-2428	Animalia	Chordata	Mammalia	Chiroptera	Miniopteridae	Miniopterus	Miniopterus schreibersii	species	PBR	MaterialCitation	Muelas de Pan	41.515	-5.948	10000	WGS84		2023	VU			murciélago de cueva	no
BOE-A-2023-2428:D-PBR:886	detected	BOE-A-2023-2428	Animalia	Chordata	Aves	Accipitriformes	Accipitridae	Neophron	Neophron percnopterus	species	PBR	MaterialCitation	Muelas de Pan	41.515	-5.948	10000	WGS84		2023	VU			Neophron percnopterus	no
BOE-A-2023-2428:D-PBR:887	detected	BOE-A-2023-2428	Animalia	Chordata	Mammalia	Chiroptera	Vespertilionidae	Nyctalus	Nyctalus leisleri	species	PBR	MaterialCitation	Muelas de Pan	41.515	-5.948	10000	WGS84		2023	LESRPE			Nyctalus leisleri	no
BOE-A-2023-2428:D-PBR:888	detected	BOE-A-2023-2428	Animalia	Chordata	Mammalia	Chiroptera	Vespertilionidae	Pipistrellus	Pipistrellus kuhlii	species	PBR	MaterialCitation	Muelas de Pan	41.515	-5.948	10000	WGS84		2023	LESRPE			murciélago de borde claro	no
BOE-A-2023-2428:D-PBR:889	detected	BOE-A-2023-2428	Animalia	Chordata	Mammalia	Chiroptera	Vespertilionidae	Pipistrellus	Pipistrellus pipistrellus	species	PBR	MaterialCitation	Muelas de Pan	41.515	-5.948	2500	WGS84		2023	LESRPE			Pipistrellus pipistrellus	no
BOE-A-2023-2428:D-PBR:890	detected	BOE-A-2023-2428	Animalia	Chordata	Mammalia	Chiroptera	Vespertilionidae	Pipistrellus	Pipistrellus pygmaeus	species	PBR	MaterialCitation	Muelas de Pan	41.515	-5.948	10000	WGS84		2023	LESRPE			Pipistrellus pygmaeus	no
BOE-A-2023-2428:D-A:891	detected	BOE-A-2023-2428	Animalia	Chordata	Aves	Pteroclidiformes	Pteroclididae	Pterocles	Pterocles orientalis	species	absence		Muelas de Pan	41.515	-5.948	10000	WGS84		2023	VU			Pterocles orientalis	no
BOE-A-2023-2428:D-PBR:892	detected	BOE-A-2023-2428	Animalia	Chordata	Mammalia	Chiroptera	Rhinolophidae	Rhinolophus	Rhinolophus ferrumequinum	species	PBR	MaterialCitation	Muelas de Pan	41.515	-5.948	10000	WGS84		2023	VU			Rhinolophus ferrumequinum	no
BOE-A-2023-2428:D-PBR:893	detected	BOE-A-2023-2428	Animalia	Chordata	Mammalia	Chiroptera	Molossidae	Tadarida	Tadarida teniotis	species	PBR	MaterialCitation	Muelas de Pan	41.515	-5.948	10000	WGS84		2023	LESRPE			Tadarida teniotis	no
BOE-A-2023-2428:D-A:894	detected	BOE-A-2023-2428	Animalia	Chordata	Aves	Otidiformes	Otididae	Tetrax	Tetrax tetrax	species	absence		Muelas de Pan	41.515	-5.948	10000	WGS84		2023	EN			Tetrax tetrax	no
BOE-A-2023-2427:D-PBR:895	detected	BOE-A-2023-2427	Animalia	Chordata	Aves	Accipitriformes	Accipitridae	Circus	Circus pygargus	species	PBR	MaterialCitation	Valladolid	41.735	-4.896	2000	WGS84		2023	VU			Circus pygargus	no
BOE-A-2023-2427:D-PBR:896	detected	BOE-A-2023-2427	Animalia	Chordata	Aves	Accipitriformes	Accipitridae	Milvus	Milvus milvus	species	PBR	MaterialCitation	Valladolid	41.735	-4.896	2000	WGS84		2023	EN			Milvus milvus	no
BOE-A-2023-2427:D-BD:897	detected	BOE-A-2023-2427	Animalia	Chordata	Aves	Pteroclidiformes	Pteroclididae	Pterocles	Pterocles alchata	species	bibliographic data		Valladolid	41.735	-4.896	2000	WGS84		2023	VU	Dirección General de Patrimonio Natural y Política Forestal de la Junta de Castilla y León		Pterocles alchata	no
BOE-A-2023-2427:D-A:898	detected	BOE-A-2023-2427	Animalia	Chordata	Aves	Pteroclidiformes	Pteroclididae	Pterocles	Pterocles orientalis	species	absence		Valladolid	41.735	-4.896	2000	WGS84		2023	VU			Pterocles orientalis	no
BOE-A-2023-2427:D-PBR:899	detected	BOE-A-2023-2427	Animalia	Chordata	Aves	Otidiformes	Otididae	Tetrax	Tetrax tetrax	species	PBR	MaterialCitation	Valladolid	41.735	-4.896	2000	WGS84		2023	EN			Tetrax tetrax	no
BOE-A-2023-2426:D-BD:900	detected	BOE-A-2023-2426	Animalia	Chordata	Aves	Pelecaniformes	Ardeidae	Botaurus	Botaurus stellaris	species	bibliographic data		Cuadros						2023	EN			Botaurus stellaris	no
BOE-A-2023-2426:D-BD:901	detected	BOE-A-2023-2426	Animalia	Chordata	Aves	Passeriformes	Alaudidae	Chersophilus	Chersophilus duponti	species	bibliographic data		Cuadros						2023	EN			Chersophilus duponti	no
BOE-A-2023-2426:D-PBR:902	detected	BOE-A-2023-2426	Animalia	Chordata	Aves	Accipitriformes	Accipitridae	Circus	Circus pygargus	species	PBR	MaterialCitation	Cuadros	42.719	-5.663	8000	WGS84	2020-2021	2020/2021	VU			Circus pygargus	no
BOE-A-2023-2426:ND-BD:25	not detected	BOE-A-2023-2426	Animalia	Chordata	Mammalia	Soricomorpha	Talpidae	Galemys	Galemys pyrenaicus	species	bibliographic data		Cuadros						2023	VU			Galemys pyrenaica	no
BOE-A-2023-2426:D-PBR:903	detected	BOE-A-2023-2426	Animalia	Chordata	Aves	Accipitriformes	Accipitridae	Milvus	Milvus milvus	species	PBR	MaterialCitation	Cuadros	42.719	-5.663	8000	WGS84	2020-2021	2020/2021	EN			Milvus milvus	no
BOE-A-2023-2426:D-BD:904	detected	BOE-A-2023-2426	Animalia	Chordata	Mammalia	Chiroptera	Vespertilionidae	Myotis	Myotis blythii	species	bibliographic data		Cuadros						2023	VU			Myotis blythii	no
BOE-A-2023-2426:ND-BD:26	not detected	BOE-A-2023-2426	Animalia	Chordata	Mammalia	Chiroptera	Vespertilionidae	Myotis	Myotis emarginatus	species	bibliographic data		Cuadros						2023	VU			M. emarginatus	no
BOE-A-2023-2426:ND-BD:27	not detected	BOE-A-2023-2426	Animalia	Chordata	Mammalia	Chiroptera	Vespertilionidae	Myotis	Myotis myotis	species	bibliographic data		Cuadros						2023	VU			M. myotis	no
BOE-A-2023-2426:D-BD:905	detected	BOE-A-2023-2426	Animalia	Chordata	Mammalia	Chiroptera	Vespertilionidae	Myotis	Myotis mystacinus	species	bibliographic data		Cuadros						2023	VU			Myotis mystacinus	no
BOE-A-2023-2426:D-PBR:906	detected	BOE-A-2023-2426	Animalia	Chordata	Aves	Accipitriformes	Accipitridae	Neophron	Neophron percnopterus	species	PBR	MaterialCitation	Cuadros	42.719	-5.663	8000	WGS84	2020-2021	2020/2021	VU			Neophron percnopterus	no
BOE-A-2023-2426:D-BD:907	detected	BOE-A-2023-2426	Animalia	Chordata	Aves	Pteroclidiformes	Pteroclididae	Pterocles	Pterocles alchata	species	bibliographic data		Cuadros						2023	VU			Pterocles alchata	no
BOE-A-2023-2426:D-BD:908	detected	BOE-A-2023-2426	Animalia	Chordata	Aves	Pteroclidiformes	Pteroclididae	Pterocles	Pterocles orientalis	species	bibliographic data		Cuadros						2023	VU			Pterocles orientalis	no
BOE-A-2023-2426:D-BD:909	detected	BOE-A-2023-2426	Animalia	Chordata	Mammalia	Chiroptera	Rhinolophidae	Rhinolophus	Rhinolophus ferrumequinum	species	bibliographic data	MaterialCitation	Cuadros						2023	VU			Rhinolophus ferrumequinum	no
BOE-A-2023-2426:D-A:910	detected	BOE-A-2023-2426	Animalia	Chordata	Aves	Otidiformes	Otididae	Tetrax	Tetrax tetrax	species	absence		Cuadros	42.719	-5.663	8000	WGS84	2020-2021	2020/2021	EN			Tetrax tetrax	no
BOE-A-2023-2426:D-BD:911	detected	BOE-A-2023-2426	Animalia	Chordata	Mammalia	Carnivora	Ursidae	Ursus	Ursus arctos	species	bibliographic data		Cuadros						2023	EN			Ursus arctos	no
BOE-A-2023-2425:D-PBR:912	detected	BOE-A-2023-2425	Animalia	Chordata	Aves	Accipitriformes	Accipitridae	Aegypius	Aegypius monachus	species	PBR	MaterialCitation	Gibraleón	37.389	-6.884	11000	WGS84		2023	VU			Aegypius monachus	no
BOE-A-2023-2425:D-PBR:913	detected	BOE-A-2023-2425	Animalia	Chordata	Aves	Accipitriformes	Accipitridae	Aquila	Aquila adalberti	species	PBR	MaterialCitation	Gibraleón	37.389	-6.884	11000	WGS84		2023	EN			águila imperial ibérica	no
BOE-A-2023-2425:D-PBR:914	detected	BOE-A-2023-2425	Animalia	Chordata	Aves	Pelecaniformes	Ardeidae	Ardeola	Ardeola ralloides	species	PBR	MaterialCitation	Gibraleón	37.389	-6.884	11000	WGS84		2023	VU			Ardeola ralloides	no
BOE-A-2023-2425:D-PBR:915	detected	BOE-A-2023-2425	Animalia	Chordata	Aves	Charadriiformes	Charadriidae	Charadrius	Charadrius morinellus	species	PBR	MaterialCitation	Gibraleón	37.389	-6.884	11000	WGS84		2023	VU			Charadrius morinellus	no
BOE-A-2023-2425:D-PBR:916	detected	BOE-A-2023-2425	Animalia	Chordata	Aves	Ciconiiformes	Ciconiidae	Ciconia	Ciconia nigra	species	PBR	MaterialCitation	Gibraleón	37.389	-6.884	11000	WGS84		2023	VU			Ciconia nigra	no
BOE-A-2023-2425:D-PBR:917	detected	BOE-A-2023-2425	Animalia	Chordata	Aves	Accipitriformes	Accipitridae	Circus	Circus pygargus	species	PBR	MaterialCitation	Gibraleón	37.389	-6.884	11000	WGS84		2023	VU			Circus pygargus	no
BOE-A-2023-2425:D-PBR:918	detected	BOE-A-2023-2425	Animalia	Chordata	Aves	Gruiformes	Rallidae	Fulica	Fulica cristata	species	PBR	MaterialCitation	Gibraleón	37.389	-6.884	11000	WGS84		2023	EN			Fulica cristata	no
BOE-A-2023-2425:DE:61	detection error	BOE-A-2023-2425	Animalia	Chordata	Mammalia	Carnivora	Felidae	Lynx	Lynx pardinus		error									EN			Lince Ibérico (Lynx lynx)
BOE-A-2023-2425:D-PBR:919	detected	BOE-A-2023-2425	Animalia	Chordata	Aves	Accipitriformes	Accipitridae	Milvus	Milvus milvus	species	PBR	MaterialCitation	Gibraleón	37.389	-6.884	11000	WGS84		2023	EN			Milvus milvus	no
BOE-A-2023-2425:D-PBR:920	detected	BOE-A-2023-2425	Animalia	Chordata	Aves	Accipitriformes	Accipitridae	Neophron	Neophron percnopterus	species	PBR	MaterialCitation	Gibraleón	37.389	-6.884	11000	WGS84		2023	VU			Neophron percnopterus	no
BOE-A-2023-2425:DE:62	detection error	BOE-A-2023-2425	Animalia	Chordata	Mammalia	Cetacea	Delphinidae	Orcinus	Orcinus orca		error									VU
BOE-A-2023-2425:D-PBR:921	detected	BOE-A-2023-2425	Animalia	Chordata	Aves	Anseriformes	Anatidae	Oxyura	Oxyura leucocephala	species	PBR	MaterialCitation	Gibraleón	37.389	-6.884	11000	WGS84		2023	EN			Oxyura leucocephala	no
BOE-A-2023-2425:D-PBR:922	detected	BOE-A-2023-2425	Animalia	Chordata	Aves	Accipitriformes	Pandionidae	Pandion	Pandion haliaetus	species	PBR	MaterialCitation	Gibraleón	37.389	-6.884	11000	WGS84		2023	VU			Pandion haliaetus	no
BOE-A-2023-2425:D-PBR:923	detected	BOE-A-2023-2425	Animalia	Chordata	Aves	Passeriformes	Muscicapidae	Phoenicurus	Phoenicurus phoenicurus	species	PBR	MaterialCitation	Gibraleón	37.389	-6.884	11000	WGS84		2023	VU			Phoenicurus phoenicurus	no
BOE-A-2023-2425:D-PBR:924	detected	BOE-A-2023-2425	Animalia	Chordata	Aves	Pteroclidiformes	Pteroclididae	Pterocles	Pterocles orientalis	species	PBR	MaterialCitation	Gibraleón	37.389	-6.884	11000	WGS84		2023	VU			Pterocles orientalis	no
BOE-A-2023-2425:D-PBR:925	detected	BOE-A-2023-2425	Animalia	Chordata	Aves	Otidiformes	Otididae	Tetrax	Tetrax tetrax	species	PBR	MaterialCitation	Gibraleón	37.389	-6.884	11000	WGS84		2023	EN			Tetrax tetrax	no
BOE-A-2023-2424:D-BD:926	detected	BOE-A-2023-2424	Animalia	Chordata	Aves	Accipitriformes	Accipitridae	Aquila	Aquila adalberti	species	bibliographic data		Pozuelo del Rey	40.38	-3.298	2000	WGS84		2023	EN	No especifica		Aquila adalberti	no
BOE-A-2023-2424:D-BD:927	detected	BOE-A-2023-2424	Animalia	Chordata	Aves	Accipitriformes	Accipitridae	Circus	Circus pygargus	species	bibliographic data		Pozuelo del Rey	40.38	-3.298	2000	WGS84		2023	VU	Dirección General de Biodiversidad y Recursos Naturales de la Comunidad de Madrid		Circus pygargus	no
BOE-A-2023-2424:D-PBR:928	detected	BOE-A-2023-2424	Animalia	Chordata	Aves	Accipitriformes	Accipitridae	Milvus	Milvus milvus	species	PBR	MaterialCitation	Pozuelo del Rey	40.38	-3.298	2000	WGS84	2019-2021	2019/2021	EN		5	Milvus milvus	no
BOE-A-2023-2424:ND-BD:28	not detected	BOE-A-2023-2424	Animalia	Chordata	Aves	Pteroclidiformes	Pteroclididae	Pterocles	Pterocles alchata	species	bibliographic data		Pozuelo del Rey	40.38	-3.298	2000	WGS84		2023	VU			ganga ibérica (Pterochles alchata)	no
BOE-A-2023-2424:D-BD:929	detected	BOE-A-2023-2424	Animalia	Chordata	Aves	Pteroclidiformes	Pteroclididae	Pterocles	Pterocles orientalis	species	bibliographic data		Pozuelo del Rey	40.38	-3.298	2000	WGS84		2023	VU	Dirección General de Biodiversidad y Recursos Naturales de la Comunidad de Madrid		ortega	no
BOE-A-2023-2424:D-BD:930	detected	BOE-A-2023-2424	Animalia	Chordata	Aves	Otidiformes	Otididae	Tetrax	Tetrax tetrax	species	bibliographic data		Pozuelo del Rey	40.38	-3.298	2000	WGS84		2023	EN	Dirección General de Biodiversidad y Recursos Naturales de la Comunidad de Madrid		Tetrax tetrax	no
BOE-A-2023-2423:D-BD:931	detected	BOE-A-2023-2423	Animalia	Chordata	Amphibia	Anura	Alytidae	Alytes	Alytes dickhilleni	species	bibliographic data		Albolote	37.31	-3.667	2500	WGS84		2023	VU	Dirección General de Medio Natural, Biodiversidad y Espacios Protegidos de la Junta de Andalucía		Alytes dickhilleni	no
BOE-A-2023-2423:D-PBR:932	detected	BOE-A-2023-2423	Animalia	Chordata	Aves	Accipitriformes	Accipitridae	Aquila	Aquila fasciata	species	PBR	MaterialCitation	Albolote	37.326	-3.683	1000	WGS84		2023	VU		4	Hieraaetus fasciatus	no
BOE-A-2023-2423:D-BD:933	detected	BOE-A-2023-2423	Animalia	Chordata	Aves	Accipitriformes	Accipitridae	Circus	Circus pygargus	species	bibliographic data		Albolote	37.31	-3.667	2500	WGS84		2023	VU	No especifica		Circus pygargus	no
BOE-A-2023-2423:D-PBR:934	detected	BOE-A-2023-2423	Animalia	Chordata	Aves	Accipitriformes	Accipitridae	Milvus	Milvus milvus	species	PBR	MaterialCitation	Albolote	37.275	-3.706	5500	WGS84		2023	EN		1	Milvus milvus	no
BOE-A-2023-2423:D-BD:935	detected	BOE-A-2023-2423	Animalia	Chordata	Mammalia	Chiroptera	Miniopteridae	Miniopterus	Miniopterus schreibersii	species	bibliographic data		Albolote						2023	VU			Miniopterus schreibersii	no
BOE-A-2023-2423:D-BD:936	detected	BOE-A-2023-2423	Animalia	Chordata	Mammalia	Chiroptera	Vespertilionidae	Myotis	Myotis blythii	species	bibliographic data		Albolote						2023	VU			Myotis blythii	no
BOE-A-2023-2423:D-BD:937	detected	BOE-A-2023-2423	Animalia	Chordata	Mammalia	Chiroptera	Vespertilionidae	Myotis	Myotis daubentonii	species	bibliographic data		Albolote						2023	LESRPE			Myotis daubentoni	no
BOE-A-2023-2423:D-BD:938	detected	BOE-A-2023-2423	Animalia	Chordata	Mammalia	Chiroptera	Vespertilionidae	Myotis	Myotis myotis	species	bibliographic data		Albolote						2023	VU			Myotis myotis	no
BOE-A-2023-2423:DE:63	detection error	BOE-A-2023-2423	Animalia	Chordata	Mammalia	Chiroptera	Vespertilionidae	Plecotus	Plecotus austriacus		error									LESRPE			meridional
BOE-A-2023-2422:D-PBR:939	detected	BOE-A-2023-2422	Animalia	Chordata	Aves	Accipitriformes	Accipitridae	Aquila	Aquila fasciata	species	PBR	MaterialCitation	Alcalá del Valle	36.924	-5.146	1000	WGS84	2020-2021	2020/2021	VU			Aquila fasciata	no
BOE-A-2023-2422:D-A:940	detected	BOE-A-2023-2422	Animalia	Chordata	Aves	Accipitriformes	Accipitridae	Circus	Circus pygargus	species	absence		Cañete la Real	36.995	-5.117	6000	WGS84	2020-2021	2020/2021	VU			Circus pygargus	no
BOE-A-2023-2422:D-A:941	detected	BOE-A-2023-2422	Animalia	Chordata	Aves	Passeriformes	Muscicapidae	Erythropygia	Erythropygia galactotes	species	absence		Alcalá del Valle	36.924	-5.146	1000	WGS84	2020-2021	2020/2021	VU			Alzacola	no
BOE-A-2023-2422:D-PBR:942	detected	BOE-A-2023-2422	Animalia	Chordata	Mammalia	Chiroptera	Miniopteridae	Miniopterus	Miniopterus schreibersii	species	PBR	MaterialCitation	Cañete la Real	36.995	-5.117	6000	WGS84	2020-2021	2020/2021	VU			Miniopterus schreibersii	no
BOE-A-2023-2422:ND-PBR:29	not detected	BOE-A-2023-2422	Animalia	Chordata	Mammalia	Chiroptera	Vespertilionidae	Myotis	Myotis blythii	species	PBR	MaterialCitation	Cañete la Real	36.995	-5.117	6000	WGS84	2020-2021	2020/2021	VU			M. bliythii	no
BOE-A-2023-2422:D-A:943	detected	BOE-A-2023-2422	Animalia	Chordata	Aves	Accipitriformes	Accipitridae	Neophron	Neophron percnopterus	species	absence		Alcalá del Valle	36.924	-5.146	1000	WGS84	2020-2021	2020/2021	VU			Alimoche común	no
BOE-A-2023-2422:D-A:944	detected	BOE-A-2023-2422	Animalia	Chordata	Aves	Passeriformes	Muscicapidae	Phoenicurus	Phoenicurus phoenicurus	species	absence		Alcalá del Valle	36.924	-5.146	1000	WGS84	2020-2021	2020/2021	VU			colirrojo real	no
BOE-A-2023-2422:D-PBR:945	detected	BOE-A-2023-2422	Animalia	Chordata	Mammalia	Chiroptera	Rhinolophidae	Rhinolophus	Rhinolophus euryale	species	PBR	MaterialCitation	Cañete la Real	36.995	-5.117	6000	WGS84	2020-2021	2020/2021	VU			Rhinolophus euryale	no
BOE-A-2023-2422:D-PBR:946	detected	BOE-A-2023-2422	Animalia	Chordata	Mammalia	Chiroptera	Rhinolophidae	Rhinolophus	Rhinolophus ferrumequinum	species	PBR	MaterialCitation	Alcalá del Valle	36.924	-5.142	1000	WGS84	2020-2021	2020/2021	VU			Rhinolophus ferrumequinum	no
BOE-A-2023-2422:D-PBR:947	detected	BOE-A-2023-2422	Animalia	Chordata	Mammalia	Chiroptera	Rhinolophidae	Rhinolophus	Rhinolophus hipposideros	species	PBR	MaterialCitation	Cañete la Real	36.995	-5.117	6000	WGS84		2023	LESRPE			murciélago pequeño de herradura	no
BOE-A-2023-2422:D-A:948	detected	BOE-A-2023-2422	Animalia	Chordata	Aves	Otidiformes	Otididae	Tetrax	Tetrax tetrax	species	absence		Cañete la Real	36.995	-5.117	6000	WGS84	2020-2021	2020/2021	EN			Tetrax tetrax	no
BOE-A-2023-2421:D-BD:949	detected	BOE-A-2023-2421	Animalia	Chordata	Aves	Accipitriformes	Accipitridae	Aquila	Aquila fasciata	species	bibliographic data		Murcia	37.811	-1.058	7500	WGS84		2023	VU	Subdirección General de Patrimonio Natural y Cambio Climático de la Dirección General del Medio Natural de la Región de Murcia		Hieraaetus fasciatus	no
BOE-A-2023-2421:D-PBR:950	detected	BOE-A-2023-2421	Animalia	Chordata	Aves	Pelecaniformes	Ardeidae	Ardeola	Ardeola ralloides	species	PBR	MaterialCitation	Murcia	37.811	-1.058	7500	WGS84	2020-2021	2020/2021	VU			Ardeola ralloides	no
BOE-A-2023-2421:D-PBR:951	detected	BOE-A-2023-2421	Animalia	Chordata	Aves	Accipitriformes	Accipitridae	Circus	Circus pygargus	species	PBR	MaterialCitation	Murcia	37.811	-1.058	7500	WGS84	2020-2021	2020/2021	VU		2	aguilucho cenizo	no
BOE-A-2023-2421:D-PBR:952	detected	BOE-A-2023-2421	Animalia	Chordata	Aves	Charadriiformes	Laridae	Ichthyaetus	Ichthyaetus audouinii	species	PBR	MaterialCitation	Murcia	37.811	-1.058	7500	WGS84	2020-2021	2020/2021	VU			Larus audouinii	no
BOE-A-2023-2421:D-PBR:953	detected	BOE-A-2023-2421	Animalia	Chordata	Aves	Anseriformes	Anatidae	Marmaronetta	Marmaronetta angustirostris	species	PBR	MaterialCitation	Murcia	37.811	-1.058	7500	WGS84	2020-2021	2020/2021	EN			Marmaronetta angustirostris	no
BOE-A-2023-2420:D-BD:954	detected	BOE-A-2023-2420	Animalia	Chordata	Aves	Accipitriformes	Accipitridae	Circus	Circus pygargus	species	bibliographic data								2023	VU			Circus pygargus	no
BOE-A-2023-2420:D-BD:955	detected	BOE-A-2023-2420	Animalia	Chordata	Aves	Accipitriformes	Accipitridae	Milvus	Milvus milvus	species	bibliographic data								2023	EN	No especifica		Milvus milvus	no
BOE-A-2023-2420:ND-BD:30	not detected	BOE-A-2023-2420	Animalia	Chordata	Aves	Pteroclidiformes	Pteroclididae	Pterocles	Pterocles alchata	species	bibliographic data								2023	VU			ganga ibérica	no
BOE-A-2023-2420:D-BD:956	detected	BOE-A-2023-2420	Animalia	Chordata	Aves	Pteroclidiformes	Pteroclididae	Pterocles	Pterocles orientalis	species	bibliographic data								2023	VU			ortega	no
BOE-A-2023-2285:D-BD:957	detected	BOE-A-2023-2285	Animalia	Chordata	Aves	Accipitriformes	Accipitridae	Aquila	Aquila fasciata	species	bibliographic data		Ayora	38.988	-1.063	7500	WGS84		2023	VU	No especifica		Aquila fasciata	no
BOE-A-2023-2285:D-BD:958	detected	BOE-A-2023-2285	Animalia	Chordata	Aves	Pteroclidiformes	Pteroclididae	Pterocles	Pterocles alchata	species	bibliographic data		Almansa	38.917	-1.064	2500	WGS84		2023	VU	No especifica		Pterocles alchata	no
BOE-A-2023-2285:D-BD:959	detected	BOE-A-2023-2285	Animalia	Chordata	Aves	Pteroclidiformes	Pteroclididae	Pterocles	Pterocles orientalis	species	bibliographic data		Almansa	38.917	-1.064	2500	WGS84		2023	VU	No especifica		Pterocles orientalis	no
BOE-A-2023-2285:D-BD:960	detected	BOE-A-2023-2285	Animalia	Chordata	Aves	Otidiformes	Otididae	Tetrax	Tetrax tetrax	species	bibliographic data		Almansa	38.917	-1.064	2500	WGS84		2023	EN	No especifica		Tetrax tetrax	no
BOE-A-2023-2284:D-PBR:961	detected	BOE-A-2023-2284	Animalia	Chordata	Aves	Accipitriformes	Accipitridae	Aegypius	Aegypius monachus	species	PBR	MaterialCitation	Colmenar de Oreja	40.104	-3.366	1000	WGS84		2023	VU			buitre negro	no
BOE-A-2023-2284:D-PBR:962	detected	BOE-A-2023-2284	Animalia	Chordata	Aves	Accipitriformes	Accipitridae	Aquila	Aquila adalberti	species	PBR	MaterialCitation	Colmenar de Oreja	40.104	-3.366	1000	WGS84		2023	EN			águila imperial ibérica	no
BOE-A-2023-2284:D-PBR:963	detected	BOE-A-2023-2284	Animalia	Chordata	Aves	Accipitriformes	Accipitridae	Circus	Circus pygargus	species	PBR	MaterialCitation	Colmenar de Oreja	40.104	-3.366	1000	WGS84		2023	VU			aguilucho cenizo	no
BOE-A-2023-2284:D-PBR:964	detected	BOE-A-2023-2284	Animalia	Chordata	Aves	Accipitriformes	Accipitridae	Milvus	Milvus milvus	species	PBR	MaterialCitation	Colmenar de Oreja	40.104	-3.366	1000	WGS84		2023	EN			milano real	no
BOE-A-2023-2284:D-PBR:965	detected	BOE-A-2023-2284	Animalia	Chordata	Aves	Pteroclidiformes	Pteroclididae	Pterocles	Pterocles orientalis	species	PBR	MaterialCitation	Colmenar de Oreja	40.104	-3.366	1000	WGS84		2023	VU			ortega	no
BOE-A-2023-2284:D-PBR:966	detected	BOE-A-2023-2284	Animalia	Chordata	Aves	Otidiformes	Otididae	Tetrax	Tetrax tetrax	species	PBR	MaterialCitation	Colmenar de Oreja	40.104	-3.366	1000	WGS84		2023	EN			sisón común	no
BOE-A-2023-2283:D-A:967	detected	BOE-A-2023-2283	Animalia	Chordata	Aves	Accipitriformes	Accipitridae	Aquila	Aquila adalberti	species	absence								2023	EN			Aquila adalberti	no
BOE-A-2023-2283:D-BD:968	detected	BOE-A-2023-2283	Animalia	Chordata	Aves	Accipitriformes	Accipitridae	Aquila	Aquila adalberti	species	bibliographic data							2015	2015	EN	REE		Aquila adalberti	no
BOE-A-2023-2283:D-BD:969	detected	BOE-A-2023-2283	Animalia	Chordata	Aves	Accipitriformes	Accipitridae	Aquila	Aquila fasciata	species	bibliographic data								2023	VU			Aquila fasciata	no
BOE-A-2023-2283:D-BD:970	detected	BOE-A-2023-2283	Animalia	Chordata	Aves	Accipitriformes	Accipitridae	Circus	Circus pygargus	species	bibliographic data								2023	VU			Circus pygargus	no
BOE-A-2023-2283:D-BD:971	detected	BOE-A-2023-2283	Animalia	Chordata	Aves	Accipitriformes	Accipitridae	Gypaetus	Gypaetus barbatus	species	bibliographic data							2015	2015	EN	REE		Gypaetus barbatus	no
BOE-A-2023-2283:D-A:972	detected	BOE-A-2023-2283	Animalia	Chordata	Aves	Accipitriformes	Accipitridae	Neophron	Neophron percnopterus	species	absence								2023	VU			alimoche común	no
BOE-A-2023-2283:D-BD:973	detected	BOE-A-2023-2283	Animalia	Chordata	Aves	Passeriformes	Muscicapidae	Phoenicurus	Phoenicurus phoenicurus	species	bibliographic data								2023	VU			Phoenicurus phoenicurus	no
BOE-A-2023-2283:D-BD:974	detected	BOE-A-2023-2283	Animalia	Chordata	Aves	Pteroclidiformes	Pteroclididae	Pterocles	Pterocles alchata	species	bibliographic data								2023	VU			Pterocles alchata	no
BOE-A-2023-2283:D-BD:975	detected	BOE-A-2023-2283	Animalia	Chordata	Aves	Pteroclidiformes	Pteroclididae	Pterocles	Pterocles orientalis	species	bibliographic data								2023	VU			Pterocles orientalis	no
BOE-A-2023-2240:D-A:976	detected	BOE-A-2023-2240	Animalia	Chordata	Aves	Passeriformes	Alaudidae	Chersophilus	Chersophilus duponti	species	absence		Alcubilla de las Peñas	41.251	-2.424	4000	WGS84	2021-2022	2021/2022	EN			Chersophilus duponti	no
BOE-A-2023-2240:D-PBR:977	detected	BOE-A-2023-2240	Animalia	Chordata	Aves	Accipitriformes	Accipitridae	Circus	Circus pygargus	species	PBR	MaterialCitation	Alcubilla de las Peñas	41.251	-2.424	4000	WGS84	2021-2022	2021/2022	VU		7	aguilucho cenizo	no
BOE-A-2023-2240:D-PBR:978	detected	BOE-A-2023-2240	Animalia	Chordata	Aves	Accipitriformes	Accipitridae	Neophron	Neophron percnopterus	species	PBR	MaterialCitation	Alcubilla de las Peñas	41.251	-2.424	4000	WGS84	2021-2022	2021/2022	VU		4	Neophron percnopterus	no
BOE-A-2023-2240:D-A:979	detected	BOE-A-2023-2240	Animalia	Chordata	Aves	Pteroclidiformes	Pteroclididae	Pterocles	Pterocles alchata	species	absence		Alcubilla de las Peñas	41.251	-2.424	4000	WGS84	2021-2022	2021/2022	VU			Pterocles alchata	no
BOE-A-2023-2240:D-A:980	detected	BOE-A-2023-2240	Animalia	Chordata	Aves	Pteroclidiformes	Pteroclididae	Pterocles	Pterocles orientalis	species	absence		Alcubilla de las Peñas	41.251	-2.424	4000	WGS84	2021-2022	2021/2022	VU			Pterocles orientalis	no
BOE-A-2023-2240:D-PBR:981	detected	BOE-A-2023-2240	Animalia	Chordata	Aves	Otidiformes	Otididae	Tetrax	Tetrax tetrax	species	PBR	MaterialCitation	Alcubilla de las Peñas	41.251	-2.424	4000	WGS84	2021-2022	2021/2022	EN		2	Tetrax tetrax	no
BOE-A-2023-1943:D-PBR:982	detected	BOE-A-2023-1943	Animalia	Chordata	Aves	Accipitriformes	Accipitridae	Circus	Circus pygargus	species	PBR	MaterialCitation	Ampudia	41.865	-4.752	10000	WGS84		2023	VU			Circus pygargus	no
BOE-A-2023-1943:D-PBR:983	detected	BOE-A-2023-1943	Animalia	Chordata	Aves	Accipitriformes	Accipitridae	Milvus	Milvus milvus	species	PBR	MaterialCitation	Ampudia	41.865	-4.752	10000	WGS84		2023	EN			Milvus milvus	no
BOE-A-2023-1943:D-PBR:984	detected	BOE-A-2023-1943	Animalia	Chordata	Mammalia	Chiroptera	Vespertilionidae	Nyctalus	Nyctalus leisleri	species	PBR	MaterialCitation	Ampudia	41.865	-4.752	10000	WGS84		2023	LESRPE			nóctulo pequeño	no
BOE-A-2023-1943:DE:64	detection error	BOE-A-2023-1943	Animalia	Chordata	Mammalia	Cetacea	Delphinidae	Orcinus	Orcinus orca		error									VU
BOE-A-2023-1943:D-PBR:985	detected	BOE-A-2023-1943	Animalia	Chordata	Mammalia	Chiroptera	Vespertilionidae	Plecotus	Plecotus austriacus	species	PBR	MaterialCitation	Ampudia	41.865	-4.752	10000	WGS84		2023	LESRPE			Plecotus austriacus	no
BOE-A-2023-1943:ND-PBR:31	not detected	BOE-A-2023-1943	Animalia	Chordata	Mammalia	Chiroptera	Rhinolophidae	Rhinolophus	Rhinolophus ferrumequinum	species	PBR	MaterialCitation	Ampudia	41.865	-4.752	10000	WGS84		2023	VU			Rinolophus ferrumequinum	no
BOE-A-2023-1943:D-BD:986	detected	BOE-A-2023-1943	Animalia	Chordata	Mammalia	Chiroptera	Rhinolophidae	Rhinolophus	Rhinolophus hipposideros	species	bibliographic data								2023	LESRPE			Rhinolophus hipposideros	no
BOE-A-2023-1943:ND-A:32	not detected	BOE-A-2023-1943	Animalia	Chordata	Aves	Otidiformes	Otididae	Tetrax	Tetrax tetrax	species	absence		Ampudia	41.865	-4.752	10000	WGS84		2023	EN			Sisón (Tetrax tetax)	no
BOE-A-2023-1942:D-BD:987	detected	BOE-A-2023-1942	Animalia	Chordata	Aves	Accipitriformes	Accipitridae	Aegypius	Aegypius monachus	species	bibliographic data		Avión						2023	VU	No especifica		Aegypius monachus	no
BOE-A-2023-1942:D-BD:988	detected	BOE-A-2023-1942	Animalia	Chordata	Amphibia	Caudata	Salamandridae	Chioglossa	Chioglossa lusitanica	species	bibliographic data		Avión						2023	VU			Chioglossa lusitanica	no
BOE-A-2023-1942:D-PBR:989	detected	BOE-A-2023-1942	Animalia	Chordata	Aves	Accipitriformes	Accipitridae	Circus	Circus pygargus	species	PBR	MaterialCitation	Avión	42.369	-8.311	10000	WGS84		2023	VU			Circus pygargus	no
BOE-A-2023-1942:D-BD:990	detected	BOE-A-2023-1942	Animalia	Chordata	Mammalia	Soricomorpha	Talpidae	Galemys	Galemys pyrenaicus	species	bibliographic data								2023	VU			Galemys pyrenaicus	no
BOE-A-2023-1942:D-BD:991	detected	BOE-A-2023-1942	Animalia	Chordata	Mammalia	Chiroptera	Vespertilionidae	Myotis	Myotis bechsteinii	species	bibliographic data								2023	VU			Myotis bechsteinii	no
BOE-A-2023-1942:D-BD:992	detected	BOE-A-2023-1942	Animalia	Chordata	Mammalia	Chiroptera	Vespertilionidae	Myotis	Myotis emarginatus	species	bibliographic data								2023	VU			Myotis emarginatus	no
BOE-A-2023-1942:D-BD:993	detected	BOE-A-2023-1942	Animalia	Chordata	Mammalia	Chiroptera	Vespertilionidae	Myotis	Myotis myotis	species	bibliographic data								2023	VU			Myotis myotis	no
BOE-A-2023-1942:D-PBR:994	detected	BOE-A-2023-1942	Animalia	Chordata	Mammalia	Chiroptera	Rhinolophidae	Rhinolophus	Rhinolophus ferrumequinum	species	PBR	MaterialCitation	A Lama	42.367	-8.324	10000	WGS84		2023	VU			Rhinolophus ferrumequinum	no
BOE-A-2023-1942:D-PBR:995	detected	BOE-A-2023-1942	Animalia	Chordata	Mammalia	Chiroptera	Rhinolophidae	Rhinolophus	Rhinolophus hipposideros	species	PBR	MaterialCitation	A Lama	42.367	-8.324	10000	WGS84		2023	LESRPE			Rhinolophus hipposideros	no
BOE-A-2023-1941:D-PBR:996	detected	BOE-A-2023-1941	Animalia	Chordata	Aves	Accipitriformes	Accipitridae	Circus	Circus pygargus	species	PBR	MaterialCitation	Ampudia	41.865	-4.752	10000	WGS84		2023	VU			Circus pygargus	yes
BOE-A-2023-1941:D-PBR:997	detected	BOE-A-2023-1941	Animalia	Chordata	Aves	Accipitriformes	Accipitridae	Milvus	Milvus milvus	species	PBR	MaterialCitation	Ampudia	41.865	-4.752	10000	WGS84		2023	EN			Milvus milvus	yes
BOE-A-2023-1941:D-PBR:998	detected	BOE-A-2023-1941	Animalia	Chordata	Mammalia	Chiroptera	Vespertilionidae	Nyctalus	Nyctalus leisleri	species	PBR	MaterialCitation	Ampudia	41.865	-4.752	10000	WGS84		2023	LESRPE			nóctulo pequeño	yes
BOE-A-2023-1941:DE:65	detection error	BOE-A-2023-1941	Animalia	Chordata	Mammalia	Cetacea	Delphinidae	Orcinus	Orcinus orca		error									VU
BOE-A-2023-1941:D-PBR:999	detected	BOE-A-2023-1941	Animalia	Chordata	Mammalia	Chiroptera	Vespertilionidae	Plecotus	Plecotus austriacus	species	PBR	MaterialCitation	Ampudia	41.865	-4.752	10000	WGS84		2023	LESRPE			Plecotus austriacus	yes
BOE-A-2023-1941:ND-PBR:33	not detected	BOE-A-2023-1941	Animalia	Chordata	Mammalia	Chiroptera	Rhinolophidae	Rhinolophus	Rhinolophus ferrumequinum	species	PBR	MaterialCitation	Ampudia	41.865	-4.752	10000	WGS84		2023	VU			Rinolophus ferrumequinum	yes
BOE-A-2023-1941:D-BD:1000	detected	BOE-A-2023-1941	Animalia	Chordata	Mammalia	Chiroptera	Rhinolophidae	Rhinolophus	Rhinolophus hipposideros	species	bibliographic data								2023	LESRPE			Rhinolophus hipposideros	yes
BOE-A-2023-1941:ND-A:34	not detected	BOE-A-2023-1941	Animalia	Chordata	Aves	Otidiformes	Otididae	Tetrax	Tetrax tetrax	species	absence		Ampudia	41.865	-4.752	10000	WGS84		2023	EN			Sisón (Tetrax tetax)	yes
BOE-A-2023-1940:D-PBR:1001	detected	BOE-A-2023-1940	Animalia	Chordata	Aves	Accipitriformes	Accipitridae	Aquila	Aquila fasciata	species	PBR	MaterialCitation	Carcelén	39.142	-1.248	2000	WGS84		2023	VU			Aquila fasciata	no
BOE-A-2023-1940:D-BD:1002	detected	BOE-A-2023-1940	Animalia	Chordata	Mammalia	Rodentia	Cricetidae	Microtus	Microtus cabrerae	species	bibliographic data								2023	VU			Microtus cabrerae	no
BOE-A-2023-1940:D-BD:1003	detected	BOE-A-2023-1940	Animalia	Chordata	Mammalia	Chiroptera	Rhinolophidae	Rhinolophus	Rhinolophus ferrumequinum	species	bibliographic data								2023	VU			Rhinolophus ferrumequinum	no
BOE-A-2023-1940:D-PBR:1004	detected	BOE-A-2023-1940	Animalia	Chordata	Aves	Otidiformes	Otididae	Tetrax	Tetrax tetrax	species	PBR	MaterialCitation	Carcelén	39.142	-1.248	2000	WGS84		2023	EN			sisón común	no
BOE-A-2023-1939:D-PBR:1005	detected	BOE-A-2023-1939	Animalia	Chordata	Aves	Accipitriformes	Accipitridae	Aquila	Aquila fasciata	species	PBR	MaterialCitation	Carcelén	39.142	-1.248	2000	WGS84		2023	VU			Aquila fasciata	yes
BOE-A-2023-1939:D-BD:1006	detected	BOE-A-2023-1939	Animalia	Chordata	Mammalia	Rodentia	Cricetidae	Microtus	Microtus cabrerae	species	bibliographic data								2023	VU			Microtus cabrerae	yes
BOE-A-2023-1939:D-BD:1007	detected	BOE-A-2023-1939	Animalia	Chordata	Mammalia	Chiroptera	Rhinolophidae	Rhinolophus	Rhinolophus ferrumequinum	species	bibliographic data								2023	VU			Rhinolophus ferrumequinum	yes
BOE-A-2023-1939:D-PBR:1008	detected	BOE-A-2023-1939	Animalia	Chordata	Aves	Otidiformes	Otididae	Tetrax	Tetrax tetrax	species	PBR	MaterialCitation	Carcelén	39.142	-1.248	2000	WGS84		2023	EN			sisón común	yes
BOE-A-2023-1938:D-A:1009	detected	BOE-A-2023-1938	Animalia	Chordata	Aves	Passeriformes	Alaudidae	Chersophilus	Chersophilus duponti	species	absence		Alcubilla de las Peñas	41.251	-2.424	4000	WGS84	2021-2022	2021/2022	EN			Chersophilus duponti	yes
BOE-A-2023-1938:D-PBR:1010	detected	BOE-A-2023-1938	Animalia	Chordata	Aves	Accipitriformes	Accipitridae	Circus	Circus pygargus	species	PBR	MaterialCitation	Alcubilla de las Peñas	41.251	-2.424	4000	WGS84	2021-2022	2021/2022	VU		7	aguilucho cenizo	yes
BOE-A-2023-1938:D-PBR:1011	detected	BOE-A-2023-1938	Animalia	Chordata	Aves	Accipitriformes	Accipitridae	Neophron	Neophron percnopterus	species	PBR	MaterialCitation	Alcubilla de las Peñas	41.251	-2.424	4000	WGS84	2021-2022	2021/2022	VU		4	Neophron percnopterus	yes
BOE-A-2023-1938:D-A:1012	detected	BOE-A-2023-1938	Animalia	Chordata	Aves	Pteroclidiformes	Pteroclididae	Pterocles	Pterocles alchata	species	absence		Alcubilla de las Peñas	41.251	-2.424	4000	WGS84	2021-2022	2021/2022	VU			Pterocles alchata	yes
BOE-A-2023-1938:D-A:1013	detected	BOE-A-2023-1938	Animalia	Chordata	Aves	Pteroclidiformes	Pteroclididae	Pterocles	Pterocles orientalis	species	absence		Alcubilla de las Peñas	41.251	-2.424	4000	WGS84	2021-2022	2021/2022	VU			Pterocles orientalis	yes
BOE-A-2023-1938:D-PBR:1014	detected	BOE-A-2023-1938	Animalia	Chordata	Aves	Otidiformes	Otididae	Tetrax	Tetrax tetrax	species	PBR	MaterialCitation	Alcubilla de las Peñas	41.251	-2.424	4000	WGS84	2021-2022	2021/2022	EN		2	Tetrax tetrax	yes
BOE-A-2023-1937:D-PBR:1015	detected	BOE-A-2023-1937	Animalia	Chordata	Aves	Accipitriformes	Accipitridae	Circus	Circus pygargus	species	PBR	MaterialCitation	Morón de Almazán	41.41	-2.431	2500	WGS84	2021-2022	2021/2022	VU		5	Circus pygargus	no
BOE-A-2023-1937:D-PBR:1016	detected	BOE-A-2023-1937	Animalia	Chordata	Aves	Accipitriformes	Accipitridae	Milvus	Milvus milvus	species	PBR	MaterialCitation	Morón de Almazán	41.41	-2.431	2500	WGS84	2021-2022	2021/2022	EN		23	Milvus milvus	no
BOE-A-2023-1936:D-PBR:1017	detected	BOE-A-2023-1936	Animalia	Chordata	Mammalia	Chiroptera	Vespertilionidae	Eptesicus	Eptesicus serotinus	species	PBR	MaterialCitation	Getafe	40.304	-3.58	3500	WGS84	2021-2022	2021/2022	LESRPE			Eptesicus serotinus	no
BOE-A-2023-1936:D-PBR:1018	detected	BOE-A-2023-1936	Animalia	Chordata	Mammalia	Chiroptera	Vespertilionidae	Hypsugo	Hypsugo savii	species	PBR	MaterialCitation	Getafe	40.304	-3.58	3500	WGS84	2021-2022	2021/2022	LESRPE			Hypsugo savii	no
BOE-A-2023-1936:D-PBR:1019	detected	BOE-A-2023-1936	Animalia	Chordata	Aves	Accipitriformes	Accipitridae	Milvus	Milvus milvus	species	PBR	MaterialCitation	Getafe	40.304	-3.58	3500	WGS84	2021-2022	2021/2022	EN			Milvus milvus	no
BOE-A-2023-1936:D-PBR:1020	detected	BOE-A-2023-1936	Animalia	Chordata	Mammalia	Chiroptera	Miniopteridae	Miniopterus	Miniopterus schreibersii	species	PBR	MaterialCitation	Getafe	40.304	-3.58	3500	WGS84	2021-2022	2021/2022	VU			Miniopterus schreibersii	no
BOE-A-2023-1936:D-PBR:1021	detected	BOE-A-2023-1936	Animalia	Chordata	Mammalia	Chiroptera	Vespertilionidae	Myotis	Myotis myotis	species	PBR	MaterialCitation	Getafe	40.304	-3.58	3500	WGS84	2021-2022	2021/2022	VU			Myotis myotis	no
BOE-A-2023-1936:D-PBR:1022	detected	BOE-A-2023-1936	Animalia	Chordata	Mammalia	Chiroptera	Vespertilionidae	Nyctalus	Nyctalus lasiopterus	species	PBR	MaterialCitation	Getafe	40.304	-3.58	3500	WGS84	2021-2022	2021/2022	VU			Nyctalus lasiopterus	no
BOE-A-2023-1936:D-PBR:1023	detected	BOE-A-2023-1936	Animalia	Chordata	Mammalia	Chiroptera	Vespertilionidae	Nyctalus	Nyctalus leisleri	species	PBR	MaterialCitation	Getafe	40.304	-3.58	3500	WGS84	2021-2022	2021/2022	LESRPE			Nyctalus leisleri	no
BOE-A-2023-1936:D-PBR:1024	detected	BOE-A-2023-1936	Animalia	Chordata	Mammalia	Chiroptera	Vespertilionidae	Pipistrellus	Pipistrellus kuhlii	species	PBR	MaterialCitation	Getafe	40.304	-3.58	3500	WGS84	2021-2022	2021/2022	LESRPE			Pipistrellus kuhlii	no
BOE-A-2023-1936:D-PBR:1025	detected	BOE-A-2023-1936	Animalia	Chordata	Mammalia	Chiroptera	Vespertilionidae	Pipistrellus	Pipistrellus pipistrellus	species	PBR	MaterialCitation	Getafe	40.304	-3.58	3500	WGS84	2021-2022	2021/2022	LESRPE			Pipistrellus pipistrellus	no
BOE-A-2023-1936:D-PBR:1026	detected	BOE-A-2023-1936	Animalia	Chordata	Mammalia	Chiroptera	Vespertilionidae	Pipistrellus	Pipistrellus pygmaeus	species	PBR	MaterialCitation	Getafe	40.304	-3.58	3500	WGS84	2021-2022	2021/2022	LESRPE			Pipistrellus pygmaeus	no
BOE-A-2023-1936:D-PBR:1027	detected	BOE-A-2023-1936	Animalia	Chordata	Mammalia	Chiroptera	Vespertilionidae	Plecotus	Plecotus austriacus	species	PBR	MaterialCitation	Getafe	40.304	-3.58	3500	WGS84	2021-2022	2021/2022	LESRPE			Plecotus austriacus	no
BOE-A-2023-1936:D-BD:1028	detected	BOE-A-2023-1936	Animalia	Chordata	Aves	Pteroclidiformes	Pteroclididae	Pterocles	Pterocles alchata	species	bibliographic data		Getafe	40.304	-3.58	3500	WGS84		2023	VU	SEO/BirdLife		Pterocles alchata	no
BOE-A-2023-1936:D-PBR:1029	detected	BOE-A-2023-1936	Animalia	Chordata	Mammalia	Chiroptera	Rhinolophidae	Rhinolophus	Rhinolophus ferrumequinum	species	PBR	MaterialCitation	Getafe	40.304	-3.58	3500	WGS84	2021-2022	2021/2022	VU			Rhinolophus ferrumequinum	no
BOE-A-2023-1936:D-PBR:1030	detected	BOE-A-2023-1936	Animalia	Chordata	Mammalia	Chiroptera	Rhinolophidae	Rhinolophus	Rhinolophus hipposideros	species	PBR	MaterialCitation	Getafe	40.304	-3.58	3500	WGS84	2021-2022	2021/2022	LESRPE			Rhinolophus hipposideros	no
BOE-A-2023-1936:D-PBR:1031	detected	BOE-A-2023-1936	Animalia	Chordata	Mammalia	Chiroptera	Molossidae	Tadarida	Tadarida teniotis	species	PBR	MaterialCitation	Getafe	40.304	-3.58	3500	WGS84	2021-2022	2021/2022	LESRPE			Tadarida teniotis	no
BOE-A-2023-1936:D-BD:1032	detected	BOE-A-2023-1936	Animalia	Chordata	Aves	Otidiformes	Otididae	Tetrax	Tetrax tetrax	species	bibliographic data		Getafe	40.304	-3.58	3500	WGS84		2023	EN	SEO/BirdLife		Tetrax tetrax	no
BOE-A-2023-1935:D-PBR:1033	detected	BOE-A-2023-1935	Animalia	Chordata	Aves	Accipitriformes	Accipitridae	Circus	Circus pygargus	species	PBR	MaterialCitation	Vega de Valdetronco	41.58	-5.115	10000	WGS84		2023	VU			Circus pygargus	no
BOE-A-2023-1935:D-BD:1034	detected	BOE-A-2023-1935	Animalia	Chordata	Aves	Accipitriformes	Accipitridae	Milvus	Milvus milvus	species	bibliographic data		Vega de Valdetronco						2023	EN			Milvus milvus	no
BOE-A-2023-1935:ND-BD:35	not detected	BOE-A-2023-1935	Animalia	Chordata	Aves	Pteroclidiformes	Pteroclididae	Pterocles	Pterocles alchata	species	bibliographic data		Vega de Valdetronco						2023	VU			ganga ibérica	no
BOE-A-2023-1935:D-BD:1035	detected	BOE-A-2023-1935	Animalia	Chordata	Aves	Pteroclidiformes	Pteroclididae	Pterocles	Pterocles orientalis	species	bibliographic data		Vega de Valdetronco						2023	VU			ortega	no
BOE-A-2023-1934:D-PBR:1036	detected	BOE-A-2023-1934	Animalia	Chordata	Aves	Accipitriformes	Accipitridae	Aegypius	Aegypius monachus	species	PBR	MaterialCitation	Ramiro	41.235	-4.785	10000	WGS84		2023	VU			Aegypius monachus	no
BOE-A-2023-1934:D-PBR:1037	detected	BOE-A-2023-1934	Animalia	Chordata	Aves	Accipitriformes	Accipitridae	Aquila	Aquila adalberti	species	PBR	MaterialCitation	Ramiro	41.235	-4.785	10000	WGS84		2023	EN			Aquila adalberti	no
BOE-A-2023-1934:D-PBR:1038	detected	BOE-A-2023-1934	Animalia	Chordata	Aves	Accipitriformes	Accipitridae	Circus	Circus pygargus	species	PBR	MaterialCitation	Ramiro	41.235	-4.785	10000	WGS84		2023	VU			Circus pygargus	no
BOE-A-2023-1934:D-PBR:1039	detected	BOE-A-2023-1934	Animalia	Chordata	Aves	Accipitriformes	Accipitridae	Milvus	Milvus milvus	species	PBR	MaterialCitation	Ramiro	41.235	-4.785	10000	WGS84		2023	EN			Milvus milvus	no
BOE-A-2023-1934:D-PBR:1040	detected	BOE-A-2023-1934	Animalia	Chordata	Mammalia	Chiroptera	Vespertilionidae	Myotis	Myotis myotis	species	PBR	MaterialCitation	Ramiro	41.235	-4.785	10000	WGS84		2023	VU			Myotis myotis	no
BOE-A-2023-1934:D-PBR:1041	detected	BOE-A-2023-1934	Animalia	Chordata	Mammalia	Chiroptera	Vespertilionidae	Pipistrellus	Pipistrellus kuhlii	species	PBR	MaterialCitation	Ramiro	41.235	-4.785	10000	WGS84		2023	LESRPE			Pipistrellus kuhlii	no
BOE-A-2023-1934:D-PBR:1042	detected	BOE-A-2023-1934	Animalia	Chordata	Mammalia	Chiroptera	Vespertilionidae	Pipistrellus	Pipistrellus pipistrellus	species	PBR	MaterialCitation	Ramiro	41.235	-4.785	10000	WGS84		2023	LESRPE			Pipistrellus pipistrellus	no
BOE-A-2023-1934:D-PBR:1043	detected	BOE-A-2023-1934	Animalia	Chordata	Aves	Pteroclidiformes	Pteroclididae	Pterocles	Pterocles orientalis	species	PBR	MaterialCitation	Ramiro	41.235	-4.785	10000	WGS84		2023	VU			ortega	no
BOE-A-2023-1933:D-PBR:1044	detected	BOE-A-2023-1933	Animalia	Chordata	Aves	Accipitriformes	Accipitridae	Aquila	Aquila fasciata	species	PBR	MaterialCitation	Ayora	38.991	-1.091	3500	WGS84		2023	VU			Aquila fasciata	no
BOE-A-2023-1933:D-BD:1045	detected	BOE-A-2023-1933	Animalia	Chordata	Mammalia	Rodentia	Cricetidae	Microtus	Microtus cabrerae	species	bibliographic data		Ayora						2023	VU			Microtus cabrerae	no
BOE-A-2023-1933:DE:66	detection error	BOE-A-2023-1933	Animalia	Chordata	Mammalia	Cetacea	Delphinidae	Orcinus	Orcinus orca		error									VU
BOE-A-2023-1933:DE:67	detection error	BOE-A-2023-1933	Animalia	Chordata	Mammalia	Chiroptera	Vespertilionidae	Plecotus	Plecotus auritus		error									LESRPE			septentrional
BOE-A-2023-1933:D-BD:1046	detected	BOE-A-2023-1933	Animalia	Chordata	Aves	Pteroclidiformes	Pteroclididae	Pterocles	Pterocles alchata	species	bibliographic data		Ayora	38.991	-1.091	2000	WGS84		2023	VU	No especifica		Pterocles alchata	no
BOE-A-2023-1933:D-BD:1047	detected	BOE-A-2023-1933	Animalia	Chordata	Aves	Pteroclidiformes	Pteroclididae	Pterocles	Pterocles orientalis	species	bibliographic data		Ayora	38.991	-1.091	2000	WGS84		2023	VU	No especifica		Pterocles orientalis	no
BOE-A-2023-1933:D-BD:1048	detected	BOE-A-2023-1933	Animalia	Chordata	Aves	Otidiformes	Otididae	Tetrax	Tetrax tetrax	species	bibliographic data		Ayora	38.991	-1.091	2000	WGS84		2023	EN	No especifica		Tetrax tetrax	no
BOE-A-2023-1932:D-PBR:1049	detected	BOE-A-2023-1932	Animalia	Chordata	Aves	Accipitriformes	Accipitridae	Aquila	Aquila adalberti	species	PBR	MaterialCitation	Villarrubia de Santiago	39.949	-3.358	2500	WGS84	2020-2021	2020/2021	EN			Aquila adalberti	no
BOE-A-2023-1932:D-BD:1050	detected	BOE-A-2023-1932	Animalia	Chordata	Aves	Accipitriformes	Accipitridae	Aquila	Aquila fasciata	species	bibliographic data		Villarrubia de Santiago	39.949	-3.358	2500	WGS84		2023	VU	Plan de Recuperación del águila perdicera		águila perdicera	no
BOE-A-2023-1932:D-PBR:1051	detected	BOE-A-2023-1932	Animalia	Chordata	Aves	Accipitriformes	Accipitridae	Circus	Circus pygargus	species	PBR	MaterialCitation	Villarrubia de Santiago	39.949	-3.358	2500	WGS84	2020-2021	2020/2021	VU			Circus pygargus	no
BOE-A-2023-1932:D-PBR:1052	detected	BOE-A-2023-1932	Animalia	Chordata	Aves	Accipitriformes	Accipitridae	Milvus	Milvus milvus	species	PBR	MaterialCitation	Villarrubia de Santiago	39.949	-3.358	2500	WGS84	2020-2021	2020/2021	EN			Milvus milvus	no
BOE-A-2023-1932:D-PBR:1053	detected	BOE-A-2023-1932	Animalia	Chordata	Aves	Otidiformes	Otididae	Tetrax	Tetrax tetrax	species	PBR	MaterialCitation	Villarrubia de Santiago	39.95	-3.342	1000	WGS84	2020-2021	2020/2021	EN			Tetrax tetrax	no
BOE-A-2023-1931:D-PBR:1054	detected	BOE-A-2023-1931	Animalia	Chordata	Aves	Accipitriformes	Accipitridae	Aegypius	Aegypius monachus	species	PBR	MaterialCitation	Corral de Calatrava	38.918	-4.082	3000	WGS84		2023	VU			buitre negro	no
BOE-A-2023-1931:D-PBR:1055	detected	BOE-A-2023-1931	Animalia	Chordata	Aves	Accipitriformes	Accipitridae	Aquila	Aquila adalberti	species	PBR	MaterialCitation	Corral de Calatrava	38.918	-4.082	3000	WGS84		2023	EN			águila imperial ibérica	no
BOE-A-2023-1931:D-BD:1056	detected	BOE-A-2023-1931	Animalia	Chordata	Aves	Accipitriformes	Accipitridae	Aquila	Aquila fasciata	species	bibliographic data		Corral de Calatrava						2023	VU	Junta de Comunidades de Castilla-La Mancha		águila perdicera	no
BOE-A-2023-1931:D-BD:1057	detected	BOE-A-2023-1931	Animalia	Chordata	Aves	Ciconiiformes	Ciconiidae	Ciconia	Ciconia nigra	species	bibliographic data		Corral de Calatrava						2023	VU	Junta de Comunidades de Castilla-La Mancha		cigüeña negra	no
BOE-A-2023-1931:D-BD:1058	detected	BOE-A-2023-1931	Animalia	Chordata	Aves	Accipitriformes	Accipitridae	Circus	Circus pygargus	species	bibliographic data		Corral de Calatrava						2023	VU	IBA 206		aguilucho cenizo	no
BOE-A-2023-1931:D-BD:1059	detected	BOE-A-2023-1931	Animalia	Chordata	Mammalia	Carnivora	Felidae	Lynx	Lynx pardinus	species	bibliographic data		Corral de Calatrava						2023	EN			lince ibérico	no
BOE-A-2023-1931:D-PBR:1060	detected	BOE-A-2023-1931	Animalia	Chordata	Aves	Accipitriformes	Accipitridae	Milvus	Milvus milvus	species	PBR	MaterialCitation	Corral de Calatrava	38.918	-4.082	3000	WGS84		2023	EN			milano real	no
BOE-A-2023-1931:DE:68	detection error	BOE-A-2023-1931	Animalia	Chordata	Mammalia	Chiroptera	Vespertilionidae	Plecotus	Plecotus auritus		error									LESRPE			septentrional
BOE-A-2023-1931:DE:69	detection error	BOE-A-2023-1931	Animalia	Chordata	Mammalia	Chiroptera	Vespertilionidae	Plecotus	Plecotus austriacus		error									LESRPE			meridional
BOE-A-2023-1931:ND-BD:36	not detected	BOE-A-2023-1931	Animalia	Chordata	Aves	Pteroclidiformes	Pteroclididae	Pterocles	Pterocles alchata	species	bibliographic data		Corral de Calatrava						2023	VU	IBA 206		ganga ibérica	no
BOE-A-2023-1931:D-BD:1061	detected	BOE-A-2023-1931	Animalia	Chordata	Aves	Otidiformes	Otididae	Tetrax	Tetrax tetrax	species	bibliographic data		Corral de Calatrava						2023	EN	IBA 206		sisón común	no
BOE-A-2023-1930:D-PBR:1062	detected	BOE-A-2023-1930	Animalia	Chordata	Aves	Accipitriformes	Accipitridae	Aquila	Aquila adalberti	species	PBR	MaterialCitation	Cacín	37.044	-3.866	4000	WGS84	2020-2021	2020/2021	EN			Aquila adalberti	no
BOE-A-2023-1930:D-BD:1063	detected	BOE-A-2023-1930	Animalia	Chordata	Aves	Accipitriformes	Accipitridae	Aquila	Aquila fasciata	species	bibliographic data		Cacín	37.044	-3.866	4000	WGS84	2020-2021	2020/2021	VU	No especifica		águila perdicera	no
BOE-A-2023-1930:D-A:1064	detected	BOE-A-2023-1930	Animalia	Chordata	Aves	Passeriformes	Alaudidae	Chersophilus	Chersophilus duponti	species	absence		Cacín	37.044	-3.866	4000	WGS84	2020-2021	2020/2021	EN			Chersophilus duponti	no
BOE-A-2023-1930:D-PBR:1065	detected	BOE-A-2023-1930	Animalia	Chordata	Aves	Accipitriformes	Accipitridae	Circus	Circus pygargus	species	PBR	MaterialCitation	Cacín	37.044	-3.866	4000	WGS84	2020-2021	2020/2021	VU			Circus pygargus	no
BOE-A-2023-1930:D-PBR:1066	detected	BOE-A-2023-1930	Animalia	Chordata	Mammalia	Chiroptera	Miniopteridae	Miniopterus	Miniopterus schreibersii	species	PBR	MaterialCitation	Cacín	37.052	-3.871	6000	WGS84		2023	VU			Miniopterus schreibersii	no
BOE-A-2023-1930:D-PBR:1067	detected	BOE-A-2023-1930	Animalia	Chordata	Mammalia	Chiroptera	Vespertilionidae	Myotis	Myotis emarginatus	species	PBR	MaterialCitation	Cacín	37.052	-3.871	6000	WGS84		2023	VU			Myotis emarginatus	no
BOE-A-2023-1930:DE:70	detection error	BOE-A-2023-1930	Animalia	Chordata	Mammalia	Cetacea	Delphinidae	Orcinus	Orcinus orca		error									VU
BOE-A-2023-1930:D-PBR:1068	detected	BOE-A-2023-1930	Animalia	Chordata	Aves	Passeriformes	Muscicapidae	Phoenicurus	Phoenicurus phoenicurus	species	PBR	MaterialCitation	Cacín	37.044	-3.866	4000	WGS84	2020-2021	2020/2021	VU			Phoenicurus phoenicurus	no
BOE-A-2023-1930:DE:71	detection error	BOE-A-2023-1930	Animalia	Chordata	Mammalia	Chiroptera	Vespertilionidae	Plecotus	Plecotus austriacus		error									LESRPE			meridional
BOE-A-2023-1930:D-A:1069	detected	BOE-A-2023-1930	Animalia	Chordata	Aves	Pteroclidiformes	Pteroclididae	Pterocles	Pterocles alchata	species	absence		Cacín	37.044	-3.866	4000	WGS84	2020-2021	2020/2021	VU			Pterocles alchata	no
BOE-A-2023-1930:D-A:1070	detected	BOE-A-2023-1930	Animalia	Chordata	Aves	Pteroclidiformes	Pteroclididae	Pterocles	Pterocles orientalis	species	absence		Cacín	37.044	-3.866	4000	WGS84	2020-2021	2020/2021	VU			ortega	no
BOE-A-2023-1930:ND-PBR:37	not detected	BOE-A-2023-1930	Animalia	Chordata	Mammalia	Chiroptera	Rhinolophidae	Rhinolophus	Rhinolophus ferrumequinum	species	PBR	MaterialCitation	Cacín	37.052	-3.871	6000	WGS84		2023	VU			Rhinolophus ferrimequinum	no
BOE-A-2023-1930:DE:72	detection error	BOE-A-2023-1930	Animalia	Chordata	Actinopterygii	Perciformes	Blenniidae	Salaria	Salaria fluviatilis		error									VU
BOE-A-2023-1930:D-A:1071	detected	BOE-A-2023-1930	Animalia	Chordata	Aves	Otidiformes	Otididae	Tetrax	Tetrax tetrax	species	absence		Cacín	37.044	-3.866	4000	WGS84	2020-2021	2020/2021	EN			sisón común	no
BOE-A-2023-1929:D-PBR:1072	detected	BOE-A-2023-1929	Animalia	Chordata	Aves	Accipitriformes	Accipitridae	Aquila	Aquila adalberti	species	PBR	MaterialCitation	Jimena de la Frontera	36.358	-5.421	2000	WGS84	2020-2021	2020/2021	EN			Aquila adalberti	no
BOE-A-2023-1929:D-PBR:1073	detected	BOE-A-2023-1929	Animalia	Chordata	Aves	Ciconiiformes	Ciconiidae	Ciconia	Ciconia nigra	species	PBR	MaterialCitation	Jimena de la Frontera	36.358	-5.421	2000	WGS84	2020-2021	2020/2021	VU			Ciconia nigra	no
BOE-A-2023-1929:D-PBR:1074	detected	BOE-A-2023-1929	Animalia	Chordata	Aves	Accipitriformes	Accipitridae	Circus	Circus pygargus	species	PBR	MaterialCitation	Jimena de la Frontera	36.358	-5.421	2000	WGS84	2020-2021	2020/2021	VU			Circus pygargus	no
BOE-A-2023-1929:D-PBR:1075	detected	BOE-A-2023-1929	Animalia	Chordata	Aves	Accipitriformes	Accipitridae	Milvus	Milvus milvus	species	PBR	MaterialCitation	Jimena de la Frontera	36.358	-5.421	2000	WGS84	2020-2021	2020/2021	EN			Milvus milvus	no
BOE-A-2023-1929:D-BD:1076	detected	BOE-A-2023-1929	Animalia	Chordata	Aves	Accipitriformes	Accipitridae	Neophron	Neophron percnopterus	species	bibliographic data		Jimena de la Frontera	36.358	-5.421	2000	WGS84	2020-2021	2020/2021	VU	Plan de Recuperación de Aves Necrófagas		Neophron percnopterus	no
BOE-A-2023-1852:D-PBR:1077	detected	BOE-A-2023-1852	Animalia	Chordata	Aves	Accipitriformes	Accipitridae	Aquila	Aquila adalberti	species	PBR	MaterialCitation	Villarrubia de Santiago	39.952	-3.36	2000	WGS84	2020-2021	2020/2021	EN			Aquila adalberti	yes
BOE-A-2023-1852:D-BD:1078	detected	BOE-A-2023-1852	Animalia	Chordata	Aves	Accipitriformes	Accipitridae	Aquila	Aquila fasciata	species	bibliographic data		Villarrubia de Santiago	39.952	-3.36	2000	WGS84		2023	VU			águila perdicera	yes
BOE-A-2023-1852:D-PBR:1079	detected	BOE-A-2023-1852	Animalia	Chordata	Aves	Accipitriformes	Accipitridae	Circus	Circus pygargus	species	PBR	MaterialCitation	Villarrubia de Santiago	39.952	-3.36	2000	WGS84	2020-2021	2020/2021	VU			Circus pygargus	yes
BOE-A-2023-1852:D-PBR:1080	detected	BOE-A-2023-1852	Animalia	Chordata	Aves	Accipitriformes	Accipitridae	Milvus	Milvus milvus	species	PBR	MaterialCitation	Villarrubia de Santiago	39.952	-3.36	2000	WGS84	2020-2021	2020/2021	EN			Milvus milvus	yes
BOE-A-2023-1852:D-PBR:1081	detected	BOE-A-2023-1852	Animalia	Chordata	Aves	Otidiformes	Otididae	Tetrax	Tetrax tetrax	species	PBR	MaterialCitation	Villarrubia de Santiago	39.952	-3.36	2000	WGS84	2020-2021	2020/2021	EN			Tetrax tetrax	yes
BOE-A-2023-1851:D-PBR:1082	detected	BOE-A-2023-1851	Animalia	Chordata	Aves	Accipitriformes	Accipitridae	Aegypius	Aegypius monachus	species	PBR	MaterialCitation	Benavides	42.539	-5.914	2500	WGS84		2023	VU			Aegypius monachus	no
BOE-A-2023-1851:D-BD:1083	detected	BOE-A-2023-1851	Animalia	Chordata	Aves	Accipitriformes	Accipitridae	Circus	Circus pygargus	species	bibliographic data		Benavides	42.539	-5.914	2500	WGS84		2023	VU			Circus pygargus	no
BOE-A-2023-1851:D-PBR:1084	detected	BOE-A-2023-1851	Animalia	Chordata	Aves	Accipitriformes	Accipitridae	Milvus	Milvus milvus	species	PBR	MaterialCitation	Benavides	42.539	-5.914	2500	WGS84		2023	EN			Milvus milvus	no
BOE-A-2023-1851:D-BD:1085	detected	BOE-A-2023-1851	Animalia	Chordata	Mammalia	Chiroptera	Vespertilionidae	Myotis	Myotis blythii	species	bibliographic data		Benavides						2023	VU			Myotis blythii	no
BOE-A-2023-1851:D-BD:1086	detected	BOE-A-2023-1851	Animalia	Chordata	Mammalia	Chiroptera	Vespertilionidae	Myotis	Myotis myotis	species	bibliographic data		Benavides						2023	VU			Myotis myotis	no
BOE-A-2023-1851:DE:73	detection error	BOE-A-2023-1851	Animalia	Chordata	Mammalia	Chiroptera	Vespertilionidae	Plecotus	Plecotus austriacus		error									LESRPE			meridional
BOE-A-2023-1851:D-BD:1087	detected	BOE-A-2023-1851	Animalia	Chordata	Aves	Pteroclidiformes	Pteroclididae	Pterocles	Pterocles orientalis	species	bibliographic data		Benavides	42.539	-5.914	2500	WGS84		2023	VU			Pterocles orientalis	no
BOE-A-2023-1851:D-A:1088	detected	BOE-A-2023-1851	Animalia	Chordata	Aves	Galliformes	Phasianidae	Tetrao	Tetrao urogallus	species	absence		Benavides						2023	EN			Tetrao urogallus	no
BOE-A-2023-1851:D-PBR:1089	detected	BOE-A-2023-1851	Animalia	Chordata	Aves	Otidiformes	Otididae	Tetrax	Tetrax tetrax	species	PBR	MaterialCitation	Benavides	42.539	-5.914	2500	WGS84		2023	EN			Tetrax tetrax	no
BOE-A-2023-1850:D-BD:1090	detected	BOE-A-2023-1850	Animalia	Chordata	Aves	Accipitriformes	Accipitridae	Aquila	Aquila fasciata	species	bibliographic data		Oyón						2023	VU	Área de Interés para el águila perdicera		Aquila fasciata	no
BOE-A-2023-1850:D-BD:1091	detected	BOE-A-2023-1850	Animalia	Chordata	Aves	Accipitriformes	Accipitridae	Gypaetus	Gypaetus barbatus	species	bibliographic data		Oyón						2023	EN			Gypaetus barbatus	no
BOE-A-2023-1850:D-PBR:1092	detected	BOE-A-2023-1850	Animalia	Chordata	Aves	Accipitriformes	Accipitridae	Milvus	Milvus milvus	species	PBR	MaterialCitation	Oyón	42.599	-2.412	5000	WGS84	2021-2022	2021/2022	EN			Milvus milvus	no
BOE-A-2023-1850:D-PBR:1093	detected	BOE-A-2023-1850	Animalia	Chordata	Mammalia	Chiroptera	Miniopteridae	Miniopterus	Miniopterus schreibersii	species	PBR	MaterialCitation	Oyón	42.599	-2.412	3000	WGS84	2021-2022	2021/2022	VU		15	Miniopterus schreibersii	no
BOE-A-2023-1850:D-A:1094	detected	BOE-A-2023-1850	Animalia	Chordata	Aves	Accipitriformes	Accipitridae	Neophron	Neophron percnopterus	species	absence		Oyón	42.599	-2.412	3000	WGS84	2019-2022	2019/2022	VU			Neophron percnopterus	no
BOE-A-2023-1850:D-PBR:1095	detected	BOE-A-2023-1850	Animalia	Chordata	Mammalia	Chiroptera	Vespertilionidae	Nyctalus	Nyctalus lasiopterus	species	PBR	MaterialCitation	Oyón	42.599	-2.412	3000	WGS84	2021-2022	2021/2022	VU		29	Nyctalus lasiopterus	no
BOE-A-2023-1850:D-PBR:1096	detected	BOE-A-2023-1850	Animalia	Chordata	Mammalia	Chiroptera	Vespertilionidae	Nyctalus	Nyctalus leisleri	species	PBR	MaterialCitation	Oyón	42.599	-2.412	3000	WGS84	2021-2022	2021/2022	LESRPE			Nyctalus leisleri	no
BOE-A-2023-1850:D-PBR:1097	detected	BOE-A-2023-1850	Animalia	Chordata	Mammalia	Chiroptera	Vespertilionidae	Nyctalus	Nyctalus noctula	species	PBR	MaterialCitation	Oyón	42.599	-2.412	3000	WGS84	2021-2022	2021/2022	VU		19	Nyctalus noctula	no
BOE-A-2023-1850:DE:74	detection error	BOE-A-2023-1850	Animalia	Chordata	Mammalia	Cetacea	Delphinidae	Orcinus	Orcinus orca		error									VU
BOE-A-2023-1850:D-PBR:1098	detected	BOE-A-2023-1850	Animalia	Chordata	Mammalia	Chiroptera	Vespertilionidae	Pipistrellus	Pipistrellus pipistrellus	species	PBR	MaterialCitation	Oyón	42.599	-2.412	3000	WGS84	2021-2022	2021/2022	LESRPE			Pipistrellus pipistrellus	no
BOE-A-2023-1850:DE:75	detection error	BOE-A-2023-1850	Animalia	Chordata	Mammalia	Chiroptera	Vespertilionidae	Plecotus	Plecotus austriacus		error									LESRPE			meridional
BOE-A-2023-1850:D-PBR:1099	detected	BOE-A-2023-1850	Animalia	Chordata	Mammalia	Chiroptera	Molossidae	Tadarida	Tadarida teniotis	species	PBR	MaterialCitation	Oyón	42.599	-2.412	3000	WGS84	2021-2022	2021/2022	LESRPE			Tadarida teniotis	no
BOE-A-2023-1758:D-PBR:1100	detected	BOE-A-2023-1758	Animalia	Chordata	Aves	Accipitriformes	Accipitridae	Milvus	Milvus milvus	species	PBR	MaterialCitation	Santiurde de Reinosa	43.088	-4.096	2000	WGS84	2020-2021	2020/2021	EN			Milvus milvus	no
BOE-A-2023-1758:D-PBR:1101	detected	BOE-A-2023-1758	Animalia	Chordata	Mammalia	Chiroptera	Miniopteridae	Miniopterus	Miniopterus schreibersii	species	PBR	MaterialCitation	Campoo de En medio	43.082	-4.12	5000	WGS84		2023	VU			Miniopterus schreibersii	no
BOE-A-2023-1758:D-PBR:1102	detected	BOE-A-2023-1758	Animalia	Chordata	Aves	Accipitriformes	Accipitridae	Neophron	Neophron percnopterus	species	PBR	MaterialCitation	Campoo de En medio	43.082	-4.12	5000	WGS84	2020-2021	2020/2021	VU			Neophron percnopterus	no
BOE-A-2023-1758:D-PBR:1103	detected	BOE-A-2023-1758	Animalia	Chordata	Mammalia	Chiroptera	Rhinolophidae	Rhinolophus	Rhinolophus ferrumequinum	species	PBR	MaterialCitation	Campoo de En medio	43.082	-4.12	5000	WGS84		2023	VU			murciélago grande de herradura	no
BOE-A-2023-1757:D-PBR:1104	detected	BOE-A-2023-1757	Animalia	Chordata	Aves	Accipitriformes	Accipitridae	Aquila	Aquila fasciata	species	PBR	MaterialCitation	Ujué	42.513	-1.406	1000	WGS84	2021-2022	2021/2022	VU		1	Aquila fasciata	no
BOE-A-2023-1757:D-PBR:1105	detected	BOE-A-2023-1757	Animalia	Chordata	Aves	Accipitriformes	Accipitridae	Circus	Circus pygargus	species	PBR	MaterialCitation	Ujué	42.447	-1.501	4500	WGS84	2019-2022	2019/2022	VU		4	Circus pygargus	no
BOE-A-2023-1757:D-BD:1106	detected	BOE-A-2023-1757	Animalia	Chordata	Aves	Accipitriformes	Accipitridae	Gypaetus	Gypaetus barbatus	species	bibliographic data		Ujué						2023	EN			Gypaetus barbatus	no
BOE-A-2023-1757:D-PBR:1107	detected	BOE-A-2023-1757	Animalia	Chordata	Aves	Accipitriformes	Accipitridae	Milvus	Milvus milvus	species	PBR	MaterialCitation	Ujué	42.447	-1.501	4500	WGS84	2019-2022	2019/2022	EN		17	Milvus milvus	no
BOE-A-2023-1757:D-PBR:1108	detected	BOE-A-2023-1757	Animalia	Chordata	Mammalia	Chiroptera	Vespertilionidae	Nyctalus	Nyctalus leisleri	species	PBR	MaterialCitation	Ujué	42.447	-1.501	4500	WGS84	2021	2021	LESRPE			Nyctalus leisleri	no
BOE-A-2023-1757:D-PBR:1109	detected	BOE-A-2023-1757	Animalia	Chordata	Mammalia	Chiroptera	Vespertilionidae	Nyctalus	Nyctalus noctula	species	PBR	MaterialCitation	Ujué	42.447	-1.501	4500	WGS84	2021	2021	VU			Nyctalus noctula	no
BOE-A-2023-1757:D-PBR:1110	detected	BOE-A-2023-1757	Animalia	Chordata	Aves	Passeriformes	Muscicapidae	Phoenicurus	Phoenicurus phoenicurus	species	PBR	MaterialCitation	Ujué	42.447	-1.501	4500	WGS84	2019-2022	2019/2022	VU		2	Phoenicurus phoenicurus	no
BOE-A-2023-1757:D-PBR:1111	detected	BOE-A-2023-1757	Animalia	Chordata	Mammalia	Chiroptera	Vespertilionidae	Pipistrellus	Pipistrellus kuhlii	species	PBR	MaterialCitation	Ujué	42.447	-1.501	4500	WGS84	2021	2021	LESRPE			murciélago de borde claro	no
BOE-A-2023-1757:D-PBR:1112	detected	BOE-A-2023-1757	Animalia	Chordata	Mammalia	Chiroptera	Vespertilionidae	Pipistrellus	Pipistrellus pipistrellus	species	PBR	MaterialCitation	Ujué	42.447	-1.501	4500	WGS84	2021	2021	LESRPE			Pipistrellus pipistrellus	no
BOE-A-2023-1757:DE:76	detection error	BOE-A-2023-1757	Animalia	Chordata	Mammalia	Chiroptera	Vespertilionidae	Plecotus	Plecotus austriacus		error									LESRPE			meridional
BOE-A-2023-1757:D-BD:1113	detected	BOE-A-2023-1757	Animalia	Chordata	Aves	Pteroclidiformes	Pteroclididae	Pterocles	Pterocles orientalis	species	bibliographic data		Ujué						2023	VU			ortega	no
BOE-A-2023-1756:D-PBR:1114	detected	BOE-A-2023-1756	Animalia	Chordata	Aves	Accipitriformes	Accipitridae	Circus	Circus pygargus	species	PBR	MaterialCitation	Benavides	42.566	-5.948	2000	WGS84	2020-2021	2020/2021	VU			aguilucho cenizo	no
BOE-A-2023-1756:D-PBR:1115	detected	BOE-A-2023-1756	Animalia	Chordata	Aves	Accipitriformes	Accipitridae	Milvus	Milvus milvus	species	PBR	MaterialCitation	Benavides	42.566	-5.948	2000	WGS84	2020-2021	2020/2021	EN			Milvus milvus	no
BOE-A-2023-1756:DE:77	detection error	BOE-A-2023-1756	Animalia	Chordata	Mammalia	Cetacea	Delphinidae	Orcinus	Orcinus orca		error									VU
BOE-A-2023-1756:D-A:1116	detected	BOE-A-2023-1756	Animalia	Chordata	Aves	Otidiformes	Otididae	Tetrax	Tetrax tetrax	species	absence		Benavides	42.566	-5.948	2000	WGS84	2020-2021	2020/2021	EN			Tetrax tetrax	no
BOE-A-2023-1577:D-A:1117	detected	BOE-A-2023-1577	Animalia	Chordata	Aves	Passeriformes	Alaudidae	Chersophilus	Chersophilus duponti	species	absence							2019	2019	EN			ricotí	no
BOE-A-2023-1577:D-A:1118	detected	BOE-A-2023-1577	Animalia	Chordata	Aves	Pteroclidiformes	Pteroclididae	Pterocles	Pterocles alchata	species	absence							2019	2019	VU			Pterocles alchata	no
BOE-A-2023-1577:D-A:1119	detected	BOE-A-2023-1577	Animalia	Chordata	Aves	Pteroclidiformes	Pteroclididae	Pterocles	Pterocles orientalis	species	absence							2019	2019	VU			Pterocles orientalis	no
BOE-A-2023-1577:D-A:1120	detected	BOE-A-2023-1577	Animalia	Chordata	Aves	Otidiformes	Otididae	Tetrax	Tetrax tetrax	species	absence							2019	2019	EN			Tetrax tetrax	no
BOE-A-2023-1387:D-PBR:1121	detected	BOE-A-2023-1387	Animalia	Chordata	Aves	Accipitriformes	Accipitridae	Circus	Circus pygargus	species	PBR	MaterialCitation	Villalar de los Comuneros	41.498	-5.172	2000	WGS84		2023	VU			Circus pygargus	no
BOE-A-2023-1387:D-BD:1122	detected	BOE-A-2023-1387	Animalia	Chordata	Aves	Accipitriformes	Accipitridae	Milvus	Milvus milvus	species	bibliographic data		Villalar de los Comuneros	41.498	-5.172	2000	WGS84		2023	EN	No especifica		Milvus milvus	no
BOE-A-2023-1387:D-BD:1123	detected	BOE-A-2023-1387	Animalia	Chordata	Aves	Pteroclidiformes	Pteroclididae	Pterocles	Pterocles alchata	species	bibliographic data		Villalar de los Comuneros	41.498	-5.172	2000	WGS84		2023	VU	No especifica		Pterocles alchata	no
BOE-A-2023-1387:D-BD:1124	detected	BOE-A-2023-1387	Animalia	Chordata	Aves	Pteroclidiformes	Pteroclididae	Pterocles	Pterocles orientalis	species	bibliographic data		Villalar de los Comuneros	41.498	-5.172	2000	WGS84		2023	VU			ortega	no
BOE-A-2023-1387:D-PBR:1125	detected	BOE-A-2023-1387	Animalia	Chordata	Aves	Pteroclidiformes	Pteroclididae	Pterocles	Pterocles orientalis	species	PBR	MaterialCitation	Villalar de los Comuneros	41.498	-5.172	2000	WGS84		2023	VU			ortega	no
BOE-A-2023-1386:D-PBR:1126	detected	BOE-A-2023-1386	Animalia	Chordata	Aves	Accipitriformes	Accipitridae	Circus	Circus pygargus	species	PBR	MaterialCitation	Quintana del Castillo	42.64	-6.008	1750	WGS84	2020-2021	2020/2021	VU			aguilucho cenizo	no
BOE-A-2023-1386:D-PBR:1127	detected	BOE-A-2023-1386	Animalia	Chordata	Aves	Accipitriformes	Accipitridae	Milvus	Milvus milvus	species	PBR	MaterialCitation	Quintana del Castillo	42.64	-6.008	1750	WGS84	2020-2021	2020/2021	EN			Milvus milvus	no
BOE-A-2023-1386:ND-A:38	not detected	BOE-A-2023-1386	Animalia	Chordata	Aves	Pteroclidiformes	Pteroclididae	Pterocles	Pterocles alchata	species	absence		Quintana del Castillo	42.64	-6.008	1750	WGS84	2020-2021	2020/2021	VU			ganga ibérica	no
BOE-A-2023-1386:D-A:1128	detected	BOE-A-2023-1386	Animalia	Chordata	Aves	Pteroclidiformes	Pteroclididae	Pterocles	Pterocles orientalis	species	absence		Quintana del Castillo	42.64	-6.008	1750	WGS84	2020-2021	2020/2021	VU			ortega	no
BOE-A-2023-1386:D-A:1129	detected	BOE-A-2023-1386	Animalia	Chordata	Aves	Otidiformes	Otididae	Tetrax	Tetrax tetrax	species	absence		Quintana del Castillo	42.64	-6.008	1750	WGS84	2020-2021	2020/2021	EN			sisón común	no
BOE-A-2023-1385:D-PBR:1130	detected	BOE-A-2023-1385	Animalia	Chordata	Aves	Accipitriformes	Accipitridae	Aquila	Aquila fasciata	species	PBR	MaterialCitation	Villanueva de Huerva	41.364	-1	2500	WGS84	2019-2020	2019/2020	VU		1	Aquila fasciata	no
BOE-A-2023-1385:D-A:1131	detected	BOE-A-2023-1385	Animalia	Chordata	Aves	Passeriformes	Alaudidae	Chersophilus	Chersophilus duponti	species	absence		Villanueva de Huerva	41.364	-1	2500	WGS84	2019-2020	2019/2020	EN			Chersophilus duponti	no
BOE-A-2023-1385:D-PBR:1132	detected	BOE-A-2023-1385	Animalia	Chordata	Aves	Accipitriformes	Accipitridae	Circus	Circus pygargus	species	PBR	MaterialCitation	Villanueva de Huerva	41.364	-1	2500	WGS84	2019-2020	2019/2020	VU			Circus pygargus	no
BOE-A-2023-1385:D-BD:1133	detected	BOE-A-2023-1385	Animalia	Chordata	Aves	Accipitriformes	Accipitridae	Milvus	Milvus milvus	species	bibliographic data		Villanueva de Huerva	41.364	-1	2500	WGS84		2023	EN			Milvus milvus	no
BOE-A-2023-1385:D-BD:1134	detected	BOE-A-2023-1385	Animalia	Chordata	Aves	Accipitriformes	Accipitridae	Neophron	Neophron percnopterus	species	bibliographic data		Villanueva de Huerva	41.364	-1	2500	WGS84		2023	VU	No especifica		Neophron percnopterus	no
BOE-A-2023-1385:D-PBR:1135	detected	BOE-A-2023-1385	Animalia	Chordata	Mammalia	Chiroptera	Vespertilionidae	Pipistrellus	Pipistrellus kuhlii	species	PBR	MaterialCitation	Villanueva de Huerva	41.363	-0.996	3000	WGS84		2023	LESRPE			Pipistrellus kuhlii	no
BOE-A-2023-1385:D-PBR:1136	detected	BOE-A-2023-1385	Animalia	Chordata	Mammalia	Chiroptera	Vespertilionidae	Pipistrellus	Pipistrellus pipistrellus	species	PBR	MaterialCitation	Villanueva de Huerva	41.363	-0.996	3000	WGS84		2023	LESRPE			Pipistrellus pipistrellus	no
BOE-A-2023-1385:D-A:1137	detected	BOE-A-2023-1385	Animalia	Chordata	Aves	Pteroclidiformes	Pteroclididae	Pterocles	Pterocles alchata	species	absence		Villanueva de Huerva	41.364	-1	2500	WGS84	2019-2020	2019/2020	VU			Pterocles alchata	no
BOE-A-2023-1385:D-A:1138	detected	BOE-A-2023-1385	Animalia	Chordata	Aves	Pteroclidiformes	Pteroclididae	Pterocles	Pterocles orientalis	species	absence		Villanueva de Huerva	41.364	-1	2500	WGS84	2019-2020	2019/2020	VU			Pterocles orientalis	no
BOE-A-2023-1385:D-A:1139	detected	BOE-A-2023-1385	Animalia	Chordata	Aves	Otidiformes	Otididae	Tetrax	Tetrax tetrax	species	absence		Villanueva de Huerva	41.364	-1	2500	WGS84	2019-2020	2019/2020	EN			Tetrax tetrax	no
BOE-A-2023-1384:D-BD:1140	detected	BOE-A-2023-1384	Animalia	Chordata	Aves	Accipitriformes	Accipitridae	Aquila	Aquila fasciata	species	bibliographic data		Murcia	37.886	-1.049	1000	WGS84		2023	VU	No especifica		Hieraaetus fasciatus	no
BOE-A-2023-1384:D-BD:1141	detected	BOE-A-2023-1384	Animalia	Chordata	Aves	Pelecaniformes	Ardeidae	Ardeola	Ardeola ralloides	species	bibliographic data		Murcia	37.886	-1.049	1000	WGS84		2023	VU	No especifica		Ardeola ralloides	no
BOE-A-2023-1384:D-PBR:1142	detected	BOE-A-2023-1384	Animalia	Chordata	Mammalia	Chiroptera	Vespertilionidae	Eptesicus	Eptesicus isabellinus	species	PBR	MaterialCitation	Murcia	37.884	-1.043	20000	WGS84		2023	LESRPE			Eptesicus isabellinus	no
BOE-A-2023-1384:D-PBR:1143	detected	BOE-A-2023-1384	Animalia	Chordata	Mammalia	Chiroptera	Vespertilionidae	Pipistrellus	Pipistrellus kuhlii	species	PBR	MaterialCitation	Murcia	37.884	-1.043	20000	WGS84		2023	LESRPE			Pipistrellus kuhlii	no
BOE-A-2023-1384:D-PBR:1144	detected	BOE-A-2023-1384	Animalia	Chordata	Mammalia	Chiroptera	Vespertilionidae	Pipistrellus	Pipistrellus pipistrellus	species	PBR	MaterialCitation	Murcia	37.884	-1.043	20000	WGS84		2023	LESRPE			Pipistrellus pipistrellus	no
BOE-A-2023-1384:D-PBR:1145	detected	BOE-A-2023-1384	Animalia	Chordata	Mammalia	Chiroptera	Vespertilionidae	Pipistrellus	Pipistrellus pygmaeus	species	PBR	MaterialCitation	Murcia	37.884	-1.043	20000	WGS84		2023	LESRPE			Pipistrellus pygmaeus	no
BOE-A-2023-1384:D-PBR:1146	detected	BOE-A-2023-1384	Animalia	Chordata	Aves	Pteroclidiformes	Pteroclididae	Pterocles	Pterocles orientalis	species	PBR	MaterialCitation	Murcia	37.886	-1.049	1000	WGS84		2023	VU		2	Pterocles orientalis	no
BOE-A-2023-1384:ND-PBR:39	not detected	BOE-A-2023-1384	Animalia	Chordata	Mammalia	Chiroptera	Molossidae	Tadarida	Tadarida teniotis	species	PBR	MaterialCitation	Murcia	37.884	-1.043	20000	WGS84		2023	LESRPE			Tarida teniotis	no
BOE-A-2023-1169:D-A:1147	detected	BOE-A-2023-1169	Animalia	Chordata	Aves	Accipitriformes	Accipitridae	Aquila	Aquila fasciata	species	absence		Alfajarín	41.699	-0.609	2000	WGS84		2023	VU			Aquila fasciata	no
BOE-A-2023-1169:D-BD:1148	detected	BOE-A-2023-1169	Animalia	Chordata	Aves	Passeriformes	Alaudidae	Chersophilus	Chersophilus duponti	species	bibliographic data		Alfajarín	41.699	-0.609	2000	WGS84		2023	EN	No especifica		Chersophilus duponti	no
BOE-A-2023-1169:D-PBR:1149	detected	BOE-A-2023-1169	Animalia	Chordata	Aves	Accipitriformes	Accipitridae	Circus	Circus pygargus	species	PBR	MaterialCitation	Alfajarín	41.699	-0.609	2000	WGS84		2023	VU		6	Circus pygargus	no
BOE-A-2023-1169:D-PBR:1150	detected	BOE-A-2023-1169	Animalia	Chordata	Mammalia	Chiroptera	Vespertilionidae	Eptesicus	Eptesicus serotinus	species	PBR	MaterialCitation	Alfajarín	41.699	-0.609	2000	WGS84		2023	LESRPE			Eptesicus serotinus	no
BOE-A-2023-1169:D-PBR:1151	detected	BOE-A-2023-1169	Animalia	Chordata	Aves	Accipitriformes	Accipitridae	Milvus	Milvus milvus	species	PBR	MaterialCitation	Alfajarín	41.699	-0.609	2000	WGS84		2023	EN		11	Milvus milvus	no
BOE-A-2023-1169:D-A:1152	detected	BOE-A-2023-1169	Animalia	Chordata	Aves	Accipitriformes	Accipitridae	Neophron	Neophron percnopterus	species	absence		Alfajarín	41.699	-0.609	2000	WGS84		2023	VU			Neophron percnopterus	no
BOE-A-2023-1169:D-PBR:1153	detected	BOE-A-2023-1169	Animalia	Chordata	Mammalia	Chiroptera	Vespertilionidae	Pipistrellus	Pipistrellus kuhlii	species	PBR	MaterialCitation	Alfajarín	41.699	-0.609	2000	WGS84		2023	LESRPE			Pipistrellus kuhlii	no
BOE-A-2023-1169:D-PBR:1154	detected	BOE-A-2023-1169	Animalia	Chordata	Mammalia	Chiroptera	Vespertilionidae	Pipistrellus	Pipistrellus pipistrellus	species	PBR	MaterialCitation	Alfajarín	41.699	-0.609	2000	WGS84		2023	LESRPE			Pipistrellus pipistrellus	no
BOE-A-2023-1169:D-PBR:1155	detected	BOE-A-2023-1169	Animalia	Chordata	Aves	Pteroclidiformes	Pteroclididae	Pterocles	Pterocles alchata	species	PBR	MaterialCitation	Alfajarín	41.699	-0.609	2000	WGS84		2023	VU		7	Pterocles alchata	no
BOE-A-2023-1169:D-BD:1156	detected	BOE-A-2023-1169	Animalia	Chordata	Aves	Pteroclidiformes	Pteroclididae	Pterocles	Pterocles orientalis	species	bibliographic data		Alfajarín	41.699	-0.609	2000	WGS84		2023	VU	Régimen de Protección		Pterocles orientalis	no
BOE-A-2023-1169:D-PBR:1157	detected	BOE-A-2023-1169	Animalia	Chordata	Aves	Otidiformes	Otididae	Tetrax	Tetrax tetrax	species	PBR	MaterialCitation	Alfajarín	41.696	-0.646	2000	WGS84		2023	EN			Tetrax tetrax	no
BOE-A-2023-1081:D-BD:1158	detected	BOE-A-2023-1081	Animalia	Chordata	Aves	Accipitriformes	Accipitridae	Aquila	Aquila fasciata	species	bibliographic data		Valencia						2023	VU			Aquila fasciata	no
BOE-A-2023-1081:ND-A:40	not detected	BOE-A-2023-1081	Animalia	Chordata	Aves	Pteroclidiformes	Pteroclididae	Pterocles	Pterocles alchata	species	absence		Valencia						2023	VU			ganga	no
BOE-A-2023-1081:D-A:1159	detected	BOE-A-2023-1081	Animalia	Chordata	Aves	Pteroclidiformes	Pteroclididae	Pterocles	Pterocles orientalis	species	absence		Valencia						2023	VU			ortega	no
BOE-A-2023-1081:D-A:1160	detected	BOE-A-2023-1081	Animalia	Chordata	Aves	Otidiformes	Otididae	Tetrax	Tetrax tetrax	species	absence		Valencia						2023	EN			sisón común	no
BOE-A-2023-1080:D-BD:1161	detected	BOE-A-2023-1080	Animalia	Chordata	Aves	Accipitriformes	Accipitridae	Aegypius	Aegypius monachus	species	bibliographic data		Villabrágima	41.876	-5.121	16000	WGS84		2023	VU	No especifica		Aegypius monachus	no
BOE-A-2023-1080:D-BD:1162	detected	BOE-A-2023-1080	Animalia	Chordata	Aves	Accipitriformes	Accipitridae	Circus	Circus pygargus	species	bibliographic data		Villabrágima	41.876	-5.121	16000	WGS84		2023	VU	No especifica		Circus pygargus	no
BOE-A-2023-1080:D-BD:1163	detected	BOE-A-2023-1080	Animalia	Chordata	Mammalia	Chiroptera	Vespertilionidae	Eptesicus	Eptesicus serotinus	species	bibliographic data		Villabrágima	41.876	-5.121	16000	WGS84		2023	LESRPE	No especifica		Eptesicus serotinus	no
BOE-A-2023-1080:D-BD:1164	detected	BOE-A-2023-1080	Animalia	Chordata	Aves	Accipitriformes	Accipitridae	Milvus	Milvus milvus	species	bibliographic data		Villabrágima	41.876	-5.121	16000	WGS84		2023	EN			Milvus milvus	no
BOE-A-2023-1080:D-PBR:1165	detected	BOE-A-2023-1080	Animalia	Chordata	Mammalia	Chiroptera	Miniopteridae	Miniopterus	Miniopterus schreibersii	species	PBR	MaterialCitation	Villabrágima	41.876	-5.121	16000	WGS84	2019-2020	2019/2020	VU			murciélago de cueva	no
BOE-A-2023-1080:D-PBR:1166	detected	BOE-A-2023-1080	Animalia	Chordata	Mammalia	Chiroptera	Vespertilionidae	Myotis	Myotis myotis	species	PBR	MaterialCitation	Villabrágima	41.876	-5.121	16000	WGS84	2019-2020	2019/2020	VU			Myotis myotis	no
BOE-A-2023-1080:D-BD:1167	detected	BOE-A-2023-1080	Animalia	Chordata	Aves	Accipitriformes	Accipitridae	Neophron	Neophron percnopterus	species	bibliographic data		Villabrágima	41.876	-5.121	16000	WGS84		2023	VU	No especifica		Neophron percnopterus	no
BOE-A-2023-1080:D-PBR:1168	detected	BOE-A-2023-1080	Animalia	Chordata	Mammalia	Chiroptera	Vespertilionidae	Nyctalus	Nyctalus lasiopterus	species	PBR	MaterialCitation	Villabrágima	41.876	-5.121	16000	WGS84	2019-2020	2019/2020	VU			Nyctalus lasiopterus	no
BOE-A-2023-1080:D-PBR:1169	detected	BOE-A-2023-1080	Animalia	Chordata	Mammalia	Chiroptera	Vespertilionidae	Nyctalus	Nyctalus noctula	species	PBR	MaterialCitation	Villabrágima	41.876	-5.121	16000	WGS84	2019-2020	2019/2020	VU			Nyctalus noctula	no
BOE-A-2023-1080:D-BD:1170	detected	BOE-A-2023-1080	Animalia	Chordata	Mammalia	Chiroptera	Vespertilionidae	Pipistrellus	Pipistrellus kuhlii	species	bibliographic data		Villabrágima	41.876	-5.121	16000	WGS84		2023	LESRPE	No especifica		Pipistrellus kuhlii	no
BOE-A-2023-1080:D-PBR:1171	detected	BOE-A-2023-1080	Animalia	Chordata	Mammalia	Chiroptera	Vespertilionidae	Pipistrellus	Pipistrellus pipistrellus	species	PBR	MaterialCitation	Villabrágima	41.876	-5.121	16000	WGS84	2019-2020	2019/2020	LESRPE			Pipistrellus pipistrellus	no
BOE-A-2023-1080:D-BD:1172	detected	BOE-A-2023-1080	Animalia	Chordata	Aves	Pteroclidiformes	Pteroclididae	Pterocles	Pterocles alchata	species	bibliographic data		Villabrágima	41.876	-5.121	16000	WGS84		2023	VU	No especifica		Pterocles alchata	no
BOE-A-2023-1080:D-BD:1173	detected	BOE-A-2023-1080	Animalia	Chordata	Aves	Pteroclidiformes	Pteroclididae	Pterocles	Pterocles orientalis	species	bibliographic data		Villabrágima	41.876	-5.121	16000	WGS84		2023	VU	No especifica		Pterocles orientalis	no
BOE-A-2023-1080:D-PBR:1174	detected	BOE-A-2023-1080	Animalia	Chordata	Mammalia	Chiroptera	Rhinolophidae	Rhinolophus	Rhinolophus euryale	species	PBR	MaterialCitation	Villabrágima	41.876	-5.121	16000	WGS84	2019-2020	2019/2020	VU			Rhinolophus euryale	no
BOE-A-2023-1080:D-PBR:1175	detected	BOE-A-2023-1080	Animalia	Chordata	Mammalia	Chiroptera	Molossidae	Tadarida	Tadarida teniotis	species	PBR	MaterialCitation	Villabrágima	41.876	-5.121	16000	WGS84	2019-2020	2019/2020	LESRPE			murciélago rabudo	no
BOE-A-2023-1080:D-BD:1176	detected	BOE-A-2023-1080	Animalia	Chordata	Aves	Otidiformes	Otididae	Tetrax	Tetrax tetrax	species	bibliographic data		Villabrágima	41.876	-5.121	16000	WGS84		2023	EN	No especifica		Tetrax tetrax	no
BOE-A-2022-9966:D-PBR:1177	detected	BOE-A-2022-9966	Animalia	Chordata	Aves	Accipitriformes	Accipitridae	Aegypius	Aegypius monachus	species	PBR	MaterialCitation	Medina del Campo	41.243	-4.823	8000	WGS84		2022	VU			buitre negro	no
BOE-A-2022-9966:ND-PBR:41	not detected	BOE-A-2022-9966	Animalia	Chordata	Aves	Accipitriformes	Accipitridae	Aquila	Aquila adalberti	species	PBR	MaterialCitation	Medina del Campo	41.243	-4.823	8000	WGS84		2022	EN			águila imperial	no
BOE-A-2022-9966:D-PBR:1178	detected	BOE-A-2022-9966	Animalia	Chordata	Aves	Accipitriformes	Accipitridae	Circus	Circus pygargus	species	PBR	MaterialCitation	Medina del Campo	41.216	-4.848	3000	WGS84		2022	VU			Circus pygargus	no
BOE-A-2022-9966:D-PBR:1179	detected	BOE-A-2022-9966	Animalia	Chordata	Aves	Accipitriformes	Accipitridae	Milvus	Milvus milvus	species	PBR	MaterialCitation	Medina del Campo	41.243	-4.823	8000	WGS84		2022	EN			Milvus milvus	no
BOE-A-2022-9966:D-PBR:1180	detected	BOE-A-2022-9966	Animalia	Chordata	Aves	Pteroclidiformes	Pteroclididae	Pterocles	Pterocles orientalis	species	PBR	MaterialCitation	Medina del Campo	41.243	-4.823	8000	WGS84		2022	VU		1	Pterocles orientalis	no
BOE-A-2022-9966:D-BD:1181	detected	BOE-A-2022-9966	Animalia	Chordata	Aves	Otidiformes	Otididae	Tetrax	Tetrax tetrax	species	bibliographic data		Medina del Campo	41.243	-4.823	8000	WGS84		2022	EN			Tetrax tetrax	no
BOE-A-2022-9515:D-BD:1182	detected	BOE-A-2022-9515	Animalia	Chordata	Aves	Accipitriformes	Accipitridae	Aquila	Aquila fasciata	species	bibliographic data		Corella	42.131	-1.834	2500	WGS84		2022	VU	No especifica		Aquila fasciata	no
BOE-A-2022-9515:D-A:1183	detected	BOE-A-2022-9515	Animalia	Chordata	Aves	Accipitriformes	Accipitridae	Circus	Circus pygargus	species	absence		Corella	42.131	-1.834	2500	WGS84	2020-2021	2020/2021	VU			Circus pygargus	no
BOE-A-2022-9515:D-BD:1184	detected	BOE-A-2022-9515	Animalia	Chordata	Aves	Accipitriformes	Accipitridae	Milvus	Milvus milvus	species	bibliographic data		Corella	42.131	-1.834	2500	WGS84		2022	EN	No especifica		milano real	no
BOE-A-2022-9515:D-A:1185	detected	BOE-A-2022-9515	Animalia	Chordata	Aves	Pteroclidiformes	Pteroclididae	Pterocles	Pterocles alchata	species	absence		Corella	42.131	-1.834	2500	WGS84	2020-2021	2020/2021	VU			Pterocles alchata	no
BOE-A-2022-9515:D-A:1186	detected	BOE-A-2022-9515	Animalia	Chordata	Aves	Pteroclidiformes	Pteroclididae	Pterocles	Pterocles orientalis	species	absence		Corella	42.131	-1.834	2500	WGS84	2020-2021	2020/2021	VU			Pterocles orientalis	no
BOE-A-2022-9515:D-A:1187	detected	BOE-A-2022-9515	Animalia	Chordata	Aves	Otidiformes	Otididae	Tetrax	Tetrax tetrax	species	absence		Corella	42.131	-1.834	2500	WGS84	2020-2021	2020/2021	EN			Tetrax tetrax	no
BOE-A-2022-927:D-BD:1188	detected	BOE-A-2022-927	Animalia	Chordata	Aves	Accipitriformes	Accipitridae	Gypaetus	Gypaetus barbatus	species	bibliographic data								2022	EN			Gypaetus barbatus	no
BOE-A-2022-927:D-BD:1189	detected	BOE-A-2022-927	Animalia	Chordata	Aves	Accipitriformes	Accipitridae	Milvus	Milvus milvus	species	bibliographic data								2022	EN			Milvus milvus	no
BOE-A-2022-927:D-BD:1190	detected	BOE-A-2022-927	Animalia	Chordata	Mammalia	Carnivora	Mustelidae	Mustela	Mustela lutreola	species	bibliographic data								2022	EN			visón europeo	no
BOE-A-2022-927:D-BD:1191	detected	BOE-A-2022-927	Animalia	Chordata	Mammalia	Chiroptera	Vespertilionidae	Myotis	Myotis emarginatus	species	bibliographic data								2022	VU			Myotis emarginatus	no
BOE-A-2022-927:D-BD:1192	detected	BOE-A-2022-927	Animalia	Chordata	Mammalia	Chiroptera	Vespertilionidae	Myotis	Myotis myotis	species	bibliographic data								2022	VU			Myotis myotis	no
BOE-A-2022-927:D-BD:1193	detected	BOE-A-2022-927	Animalia	Chordata	Aves	Accipitriformes	Accipitridae	Neophron	Neophron percnopterus	species	bibliographic data		Guipuzcoa						2022	VU			Neophron percnopterus	no
BOE-A-2022-927:D-BD:1194	detected	BOE-A-2022-927	Animalia	Chordata	Aves	Passeriformes	Muscicapidae	Phoenicurus	Phoenicurus phoenicurus	species	bibliographic data		Guipuzkoa						2022	VU			Phoenicurus phoenicurus	no
BOE-A-2022-927:D-BD:1195	detected	BOE-A-2022-927	Animalia	Chordata	Mammalia	Chiroptera	Rhinolophidae	Rhinolophus	Rhinolophus hipposideros	species	bibliographic data								2022	LESRPE			Rhinolophus hipposideros	no
BOE-A-2022-926:D-BD:1196	detected	BOE-A-2022-926	Animalia	Chordata	Aves	Passeriformes	Muscicapidae	Phoenicurus	Phoenicurus phoenicurus	species	bibliographic data		Gijón						2022	VU	No especifica		Phoenicurus phoenicurus	no
BOE-A-2022-9158:D-PBR:1197	detected	BOE-A-2022-9158	Animalia	Chordata	Aves	Accipitriformes	Accipitridae	Aegypius	Aegypius monachus	species	PBR	MaterialCitation	Almodóvar del Campo	38.634	-4.364	6000	WGS84	2019-2020	2019/2020	VU		86	Aegypius monachus	no
BOE-A-2022-9158:D-PBR:1198	detected	BOE-A-2022-9158	Animalia	Chordata	Aves	Accipitriformes	Accipitridae	Aquila	Aquila adalberti	species	PBR	MaterialCitation	Almodóvar del Campo	38.634	-4.364	6000	WGS84	2019-2020	2019/2020	EN		8	Aquila adalberti	no
BOE-A-2022-9158:D-BD:1199	detected	BOE-A-2022-9158	Animalia	Chordata	Aves	Accipitriformes	Accipitridae	Aquila	Aquila adalberti	species	bibliographic data		Almodóvar del Campo	38.634	-4.364	6000	WGS84	2017	2017	EN	DG de Medio Natural y Biodiversidad		Aquila adalberti	no
BOE-A-2022-9158:D-BD:1200	detected	BOE-A-2022-9158	Animalia	Chordata	Aves	Accipitriformes	Accipitridae	Aquila	Aquila fasciata	species	bibliographic data		Almodóvar del Campo	38.634	-4.364	6000	WGS84		2022	VU	No especifica		Aquila fasciata	no
BOE-A-2022-9158:D-PBR:1201	detected	BOE-A-2022-9158	Animalia	Chordata	Aves	Ciconiiformes	Ciconiidae	Ciconia	Ciconia nigra	species	PBR	MaterialCitation	Almodóvar del Campo	38.634	-4.364	6000	WGS84	2019-2020	2019/2020	VU		9	Ciconia nigra	no
BOE-A-2022-9158:D-PBR:1202	detected	BOE-A-2022-9158	Animalia	Chordata	Aves	Accipitriformes	Accipitridae	Circus	Circus pygargus	species	PBR	MaterialCitation	Almodóvar del Campo	38.634	-4.364	6000	WGS84	2019-2020	2019/2020	VU		13	Circus pygargus	no
BOE-A-2022-9158:D-A:1203	detected	BOE-A-2022-9158	Animalia	Chordata	Mammalia	Carnivora	Felidae	Lynx	Lynx pardinus	species	absence		Almodóvar del Campo	38.634	-4.364	6000	WGS84	2019-2020	2019/2020	EN			Lynx pardinus	no
BOE-A-2022-9158:D-PBR:1204	detected	BOE-A-2022-9158	Animalia	Chordata	Aves	Accipitriformes	Accipitridae	Milvus	Milvus milvus	species	PBR	MaterialCitation	Almodóvar del Campo	38.634	-4.364	6000	WGS84	2019-2020	2019/2020	EN		19	Milvus milvus	no
BOE-A-2022-9158:D-PBR:1205	detected	BOE-A-2022-9158	Animalia	Chordata	Aves	Accipitriformes	Accipitridae	Neophron	Neophron percnopterus	species	PBR	MaterialCitation	Almodóvar del Campo	38.634	-4.364	6000	WGS84	2019-2020	2019/2020	VU		73	Neophron percnopterus	no
BOE-A-2022-9158:DE:78	detection error	BOE-A-2022-9158	Animalia	Chordata	Mammalia	Chiroptera	Vespertilionidae	Plecotus	Plecotus auritus		error									LESRPE			septentrional
BOE-A-2022-9158:D-PBR:1206	detected	BOE-A-2022-9158	Animalia	Chordata	Aves	Otidiformes	Otididae	Tetrax	Tetrax tetrax	species	PBR	MaterialCitation	Almodóvar del Campo	38.634	-4.364	6000	WGS84	2019-2020	2019/2020	EN		11	Tetrax tetrax	no
BOE-A-2022-9085:D-PBR:1207	detected	BOE-A-2022-9085	Animalia	Chordata	Aves	Accipitriformes	Accipitridae	Aegypius	Aegypius monachus	species	PBR	MaterialCitation	Albillos	42.298	-3.796	10000	WGS84		2022	VU		2	Aegypius monachus	no
BOE-A-2022-9085:D-PBR:1208	detected	BOE-A-2022-9085	Animalia	Chordata	Aves	Accipitriformes	Accipitridae	Aquila	Aquila adalberti	species	PBR	MaterialCitation	Albillos	42.298	-3.796	10000	WGS84		2022	EN		1	Aquila adalberti	no
BOE-A-2022-9085:D-PBR:1209	detected	BOE-A-2022-9085	Animalia	Chordata	Aves	Accipitriformes	Accipitridae	Circus	Circus pygargus	species	PBR	MaterialCitation	Albillos	42.298	-3.796	4000	WGS84		2022	VU		46	aguilucho cenizo	no
BOE-A-2022-9085:D-PBR:1210	detected	BOE-A-2022-9085	Animalia	Chordata	Aves	Accipitriformes	Accipitridae	Circus	Circus pygargus	species	PBR	MaterialCitation	Cavia	42.267	-3.85	5000	WGS84		2022	VU		33	aguilucho cenizo	no
BOE-A-2022-9085:D-BD:1211	detected	BOE-A-2022-9085	Animalia	Chordata	Mammalia	Chiroptera	Vespertilionidae	Hypsugo	Hypsugo savii	species	bibliographic data		Albillos	42.298	-3.796	3500	WGS84		2022	LESRPE	No especifica		Hypsugo savii	no
BOE-A-2022-9085:D-PBR:1212	detected	BOE-A-2022-9085	Animalia	Chordata	Aves	Accipitriformes	Accipitridae	Milvus	Milvus milvus	species	PBR	MaterialCitation	Cavia	42.267	-3.85	5000	WGS84		2022	EN		320	Milvus milvus	no
BOE-A-2022-9085:D-PBR:1213	detected	BOE-A-2022-9085	Animalia	Chordata	Aves	Accipitriformes	Accipitridae	Milvus	Milvus milvus	species	PBR	MaterialCitation	Albillos	42.298	-3.796	4000	WGS84		2022	EN		600	Milvus milvus	no
BOE-A-2022-9085:D-BD:1214	detected	BOE-A-2022-9085	Animalia	Chordata	Mammalia	Chiroptera	Vespertilionidae	Nyctalus	Nyctalus lasiopterus	species	bibliographic data		Albillos	42.298	-3.796	3500	WGS84		2022	VU	No especifica		Nyctalus lasiopterus	no
BOE-A-2022-9085:D-BD:1215	detected	BOE-A-2022-9085	Animalia	Chordata	Mammalia	Chiroptera	Vespertilionidae	Nyctalus	Nyctalus leisleri	species	bibliographic data		Albillos	42.298	-3.796	3500	WGS84		2022	LESRPE	No especifica		Nyctalus leisleri	no
BOE-A-2022-9085:D-BD:1216	detected	BOE-A-2022-9085	Animalia	Chordata	Mammalia	Chiroptera	Vespertilionidae	Nyctalus	Nyctalus noctula	species	bibliographic data		Albillos	42.298	-3.796	3500	WGS84		2022	VU	No especifica		Nyctalus noctula	no
BOE-A-2022-9085:DE:79	detection error	BOE-A-2022-9085	Animalia	Chordata	Mammalia	Cetacea	Delphinidae	Orcinus	Orcinus orca		error									VU
BOE-A-2022-9085:D-PBR:1217	detected	BOE-A-2022-9085	Animalia	Chordata	Aves	Accipitriformes	Pandionidae	Pandion	Pandion haliaetus	species	PBR	MaterialCitation	Albillos	42.298	-3.796	10000	WGS84		2022	VU		1	Pandion haliaetus	no
BOE-A-2022-9085:D-PBR:1218	detected	BOE-A-2022-9085	Animalia	Chordata	Mammalia	Chiroptera	Vespertilionidae	Pipistrellus	Pipistrellus nathusii	species	PBR	MaterialCitation	Albillos	42.298	-3.796	3500	WGS84		2022	LESRPE			Pipistrellus nathusii	no
BOE-A-2022-9085:D-PBR:1219	detected	BOE-A-2022-9085	Animalia	Chordata	Mammalia	Chiroptera	Vespertilionidae	Pipistrellus	Pipistrellus pipistrellus	species	PBR	MaterialCitation	Albillos	42.298	-3.796	3500	WGS84		2022	LESRPE			Pipistrellus pipistrellus	no
BOE-A-2022-9085:D-PBR:1220	detected	BOE-A-2022-9085	Animalia	Chordata	Mammalia	Chiroptera	Vespertilionidae	Pipistrellus	Pipistrellus pygmaeus	species	PBR	MaterialCitation	Albillos	42.298	-3.796	3500	WGS84		2022	LESRPE			Pipistrellus pygmaeus	no
BOE-A-2022-9084:D-BD:1221	detected	BOE-A-2022-9084	Animalia	Chordata	Aves	Accipitriformes	Accipitridae	Aquila	Aquila adalberti	species	bibliographic data								2022	EN			águila imperial ibérica	no
BOE-A-2022-9084:D-BD:1222	detected	BOE-A-2022-9084	Animalia	Chordata	Aves	Accipitriformes	Accipitridae	Circus	Circus pygargus	species	bibliographic data		Valladolid						2022	VU	No especifica		Circus pygargus	no
BOE-A-2022-9084:D-BD:1223	detected	BOE-A-2022-9084	Animalia	Chordata	Aves	Accipitriformes	Accipitridae	Milvus	Milvus milvus	species	bibliographic data								2022	EN			Milvus milvus	no
BOE-A-2022-9084:D-BD:1224	detected	BOE-A-2022-9084	Animalia	Chordata	Mammalia	Chiroptera	Vespertilionidae	Myotis	Myotis blythii	species	bibliographic data								2022	VU			Myotis blythii	no
BOE-A-2022-9084:D-BD:1225	detected	BOE-A-2022-9084	Animalia	Chordata	Mammalia	Chiroptera	Vespertilionidae	Myotis	Myotis myotis	species	bibliographic data								2022	VU			Myotis myotis	no
BOE-A-2022-9084:D-BD:1226	detected	BOE-A-2022-9084	Animalia	Chordata	Mammalia	Chiroptera	Rhinolophidae	Rhinolophus	Rhinolophus ferrumequinum	species	bibliographic data								2022	VU			Rhinolophus ferrumequinum	no
BOE-A-2022-9084:D-BD:1227	detected	BOE-A-2022-9084	Animalia	Chordata	Aves	Otidiformes	Otididae	Tetrax	Tetrax tetrax	species	bibliographic data		Valladolid						2022	EN	No especifica		Tetrax tetrax	no
BOE-A-2022-8899:D-PBR:1228	detected	BOE-A-2022-8899	Animalia	Chordata	Aves	Accipitriformes	Accipitridae	Aegypius	Aegypius monachus	species	PBR	MaterialCitation	Cáceres	39.47	-6.44	1000	WGS84	2018-2020	2018/2020	VU			Aegypius monachus	no
BOE-A-2022-8899:D-BD:1229	detected	BOE-A-2022-8899	Animalia	Chordata	Aves	Accipitriformes	Accipitridae	Aquila	Aquila fasciata	species	bibliographic data		Cáceres	39.47	-6.44	1000	WGS84		2022	VU	Plan de Conservación del águila perdicera		Hieraaetus fasciatus	no
BOE-A-2022-8899:D-PBR:1230	detected	BOE-A-2022-8899	Animalia	Chordata	Aves	Ciconiiformes	Ciconiidae	Ciconia	Ciconia nigra	species	PBR	MaterialCitation	Cáceres	39.47	-6.44	1000	WGS84	2018-2020	2018/2020	VU			Ciconia nigra	no
BOE-A-2022-8899:D-BD:1231	detected	BOE-A-2022-8899	Animalia	Chordata	Aves	Accipitriformes	Accipitridae	Circus	Circus pygargus	species	bibliographic data		Cáceres	39.47	-6.44	1000	WGS84		2022	VU	Dirección General de Sostenibilidad de la Junta de Extremadura		Circus pygargus	no
BOE-A-2022-8899:D-PBR:1232	detected	BOE-A-2022-8899	Animalia	Chordata	Aves	Accipitriformes	Accipitridae	Milvus	Milvus milvus	species	PBR	MaterialCitation	Cáceres	39.47	-6.44	1000	WGS84	2018-2020	2018/2020	EN		2	Milvus milvus	no
BOE-A-2022-8899:DE:80	detection error	BOE-A-2022-8899	Animalia	Chordata	Mammalia	Chiroptera	Vespertilionidae	Plecotus	Plecotus austriacus		error									LESRPE			meridional
BOE-A-2022-8899:D-BD:1233	detected	BOE-A-2022-8899	Animalia	Chordata	Aves	Pteroclidiformes	Pteroclididae	Pterocles	Pterocles alchata	species	bibliographic data		Cáceres	39.47	-6.44	1000	WGS84		2022	VU	Dirección General de Sostenibilidad de la Junta de Extremadura		Pterocles alchata	no
BOE-A-2022-8899:D-BD:1234	detected	BOE-A-2022-8899	Animalia	Chordata	Aves	Pteroclidiformes	Pteroclididae	Pterocles	Pterocles orientalis	species	bibliographic data		Cáceres	39.47	-6.44	1000	WGS84		2022	VU	Dirección General de Sostenibilidad de la Junta de Extremadura		Pterocles orientalis	no
BOE-A-2022-8899:D-BD:1235	detected	BOE-A-2022-8899	Animalia	Chordata	Aves	Otidiformes	Otididae	Tetrax	Tetrax tetrax	species	bibliographic data		Cáceres	39.47	-6.44	1000	WGS84		2022	EN	Dirección General de Sostenibilidad de la Junta de Extremadura		Tetrax tetrax	no
BOE-A-2022-8808:D-BD:1236	detected	BOE-A-2022-8808	Animalia	Chordata	Mammalia	Cetacea	Physeteridae	Physeter	Physeter macrocephalus	species	bibliographic data		Cáceres	39.47	-6.44	1000	WGS84		2022	VU			cachalote	no
BOE-A-2022-8808:ND-BD:42	not detected	BOE-A-2022-8808	Animalia	Chordata	Mammalia	Chiroptera	Molossidae	Tadarida	Tadarida teniotis	species	bibliographic data		Sotobañado y Priorato	42.603	-4.431	1200	WGS84		2022	LESRPE	No especifica		rabudo	no
BOE-A-2022-8808:ND-BD:43	not detected	BOE-A-2022-8808	Animalia	Chordata	Mammalia	Cetacea	Delphinidae	Tursiops	Tursiops truncatus	species	bibliographic data		Cáceres	39.47	-6.44	1000	WGS84		2022	VU			Delfines mulares	no
BOE-A-2022-8807:D-PBR:1237	detected	BOE-A-2022-8807	Animalia	Chordata	Aves	Accipitriformes	Accipitridae	Circus	Circus pygargus	species	PBR	MaterialCitation	Sotobañado y Priorato	42.603	-4.431	1200	WGS84		2022	VU		24	Circus pygargus	no
BOE-A-2022-8807:D-BD:1238	detected	BOE-A-2022-8807	Animalia	Chordata	Mammalia	Chiroptera	Vespertilionidae	Eptesicus	Eptesicus serotinus	species	bibliographic data		Sotobañado y Priorato	42.603	-4.431	1200	WGS84		2022	LESRPE	No especifica		Eptesicus serotinus	no
BOE-A-2022-8807:D-BD:1239	detected	BOE-A-2022-8807	Animalia	Chordata	Mammalia	Chiroptera	Vespertilionidae	Hypsugo	Hypsugo savii	species	bibliographic data		Sotobañado y Priorato	42.603	-4.431	1200	WGS84		2022	LESRPE	No especifica		Hypsugo savii	no
BOE-A-2022-8807:D-PBR:1240	detected	BOE-A-2022-8807	Animalia	Chordata	Aves	Accipitriformes	Accipitridae	Milvus	Milvus milvus	species	PBR	MaterialCitation	Sotobañado y Priorato	42.603	-4.431	1200	WGS84		2022	EN			Milvus milvus	no
BOE-A-2022-8807:D-BD:1241	detected	BOE-A-2022-8807	Animalia	Chordata	Mammalia	Chiroptera	Vespertilionidae	Myotis	Myotis daubentonii	species	bibliographic data		Sotobañado y Priorato	42.603	-4.431	1200	WGS84		2022	LESRPE	No especifica		Myotis daubentoni	no
BOE-A-2022-8807:D-A:1242	detected	BOE-A-2022-8807	Animalia	Chordata	Aves	Passeriformes	Muscicapidae	Phoenicurus	Phoenicurus phoenicurus	species	absence		Sotobañado y Priorato	42.603	-4.431	1200	WGS84		2022	VU			Phoenicurus phoenicurus	no
BOE-A-2022-8807:D-BD:1243	detected	BOE-A-2022-8807	Animalia	Chordata	Mammalia	Chiroptera	Vespertilionidae	Pipistrellus	Pipistrellus kuhlii	species	bibliographic data		Sotobañado y Priorato	42.603	-4.431	1200	WGS84		2022	LESRPE	No especifica		Pipistrellus kuhlii	no
BOE-A-2022-8807:D-BD:1244	detected	BOE-A-2022-8807	Animalia	Chordata	Mammalia	Chiroptera	Vespertilionidae	Pipistrellus	Pipistrellus pipistrellus	species	bibliographic data		Sotobañado y Priorato	42.603	-4.431	1200	WGS84		2022	LESRPE	No especifica		Pipistrellus pipistrellus	no
BOE-A-2022-8807:D-BD:1245	detected	BOE-A-2022-8807	Animalia	Chordata	Mammalia	Chiroptera	Vespertilionidae	Pipistrellus	Pipistrellus pygmaeus	species	bibliographic data		Sotobañado y Priorato	42.603	-4.431	1200	WGS84		2022	LESRPE	No especifica		Pipistrellus pygmaeus	no
BOE-A-2022-8807:D-BD:1246	detected	BOE-A-2022-8807	Animalia	Chordata	Mammalia	Chiroptera	Vespertilionidae	Plecotus	Plecotus auritus	species	bibliographic data		Sotobañado y Priorato	42.603	-4.431	1200	WGS84		2022	LESRPE	No especifica		Plecotus auritus	no
BOE-A-2022-8807:D-BD:1247	detected	BOE-A-2022-8807	Animalia	Chordata	Mammalia	Chiroptera	Vespertilionidae	Plecotus	Plecotus austriacus	species	bibliographic data		Sotobañado y Priorato	42.603	-4.431	1200	WGS84		2022	LESRPE	No especifica		Plecotus austriacus	no
BOE-A-2022-8807:D-A:1248	detected	BOE-A-2022-8807	Animalia	Chordata	Aves	Pteroclidiformes	Pteroclididae	Pterocles	Pterocles alchata	species	absence		Sotobañado y Priorato	42.603	-4.431	1200	WGS84		2022	VU			Pterocles alchata	no
BOE-A-2022-8807:D-A:1249	detected	BOE-A-2022-8807	Animalia	Chordata	Aves	Pteroclidiformes	Pteroclididae	Pterocles	Pterocles orientalis	species	absence		Sotobañado y Priorato	42.603	-4.431	1200	WGS84		2022	VU			ortega	no
BOE-A-2022-8807:D-A:1250	detected	BOE-A-2022-8807	Animalia	Chordata	Aves	Otidiformes	Otididae	Tetrax	Tetrax tetrax	species	absence		Sotobañado y Priorato	42.603	-4.431	1200	WGS84		2022	EN			Tetrax tetrax	no
BOE-A-2022-8806:D-BD:1251	detected	BOE-A-2022-8806	Animalia	Chordata	Aves	Accipitriformes	Accipitridae	Aquila	Aquila fasciata	species	bibliographic data		Pozuelo de Aragón	41.757	-1.354	10500	WGS84		2022	VU	No especifica		Aquila fasciata	no
BOE-A-2022-8806:D-BD:1252	detected	BOE-A-2022-8806	Animalia	Chordata	Aves	Charadriiformes	Charadriidae	Charadrius	Charadrius alexandrinus	species	bibliographic data		Pozuelo de Aragón	41.757	-1.354	10500	WGS84		2022	VU	No especifica		Charadrius alexandrinus	no
BOE-A-2022-8806:D-BD:1253	detected	BOE-A-2022-8806	Animalia	Chordata	Aves	Charadriiformes	Charadriidae	Charadrius	Charadrius morinellus	species	bibliographic data		Pozuelo de Aragón	41.757	-1.354	10500	WGS84		2022	VU	No especifica		Charadrius morinellus	no
BOE-A-2022-8806:D-BD:1254	detected	BOE-A-2022-8806	Animalia	Chordata	Aves	Accipitriformes	Accipitridae	Circus	Circus pygargus	species	bibliographic data		Pozuelo de Aragón	41.757	-1.354	10500	WGS84		2022	VU	No especifica		Circus pygargus	no
BOE-A-2022-8806:D-BD:1255	detected	BOE-A-2022-8806	Animalia	Chordata	Aves	Accipitriformes	Accipitridae	Milvus	Milvus milvus	species	bibliographic data		Pozuelo de Aragón	41.757	-1.354	10500	WGS84	2019-2021	2019/2021	EN	No especifica		Milvus milvus	no
BOE-A-2022-8806:D-BD:1256	detected	BOE-A-2022-8806	Animalia	Chordata	Aves	Accipitriformes	Accipitridae	Neophron	Neophron percnopterus	species	bibliographic data		Pozuelo de Aragón	41.757	-1.354	10500	WGS84		2022	VU	No especifica		Neophron percnopterus	no
BOE-A-2022-8806:D-BD:1257	detected	BOE-A-2022-8806	Animalia	Chordata	Aves	Pteroclidiformes	Pteroclididae	Pterocles	Pterocles alchata	species	bibliographic data		Pozuelo de Aragón	41.757	-1.354	10500	WGS84		2022	VU	No especifica		Pterocles alchata	no
BOE-A-2022-8806:D-BD:1258	detected	BOE-A-2022-8806	Animalia	Chordata	Aves	Pteroclidiformes	Pteroclididae	Pterocles	Pterocles orientalis	species	bibliographic data		Pozuelo de Aragón	41.757	-1.354	10500	WGS84		2022	VU	No especifica		Pterocles orientalis	no
BOE-A-2022-8806:D-BD:1259	detected	BOE-A-2022-8806	Animalia	Chordata	Aves	Otidiformes	Otididae	Tetrax	Tetrax tetrax	species	bibliographic data		Pozuelo de Aragón	41.757	-1.354	10500	WGS84		2022	EN	No especifica		Tetrax tetrax	no
BOE-A-2022-8805:D-BD:1260	detected	BOE-A-2022-8805	Animalia	Chordata	Aves	Suliformes	Phalacrocoracidae	Phalacrocorax	Phalacrocorax aristotelis	species	bibliographic data		Pasaia						2022	VU	Instituto Español de Oceanografía		Phalacrocorax aristotelis	no
BOE-A-2022-8803:D-BD:1261	detected	BOE-A-2022-8803	Animalia	Chordata	Aves	Passeriformes	Alaudidae	Chersophilus	Chersophilus duponti	species	bibliographic data		Alfajarín	41.701	-0.651	8000	WGS84		2022	EN	Plan de conservación de la alondra ricotí		ricotí	no
BOE-A-2022-8803:D-BD:1262	detected	BOE-A-2022-8803	Animalia	Chordata	Aves	Accipitriformes	Accipitridae	Circus	Circus pygargus	species	bibliographic data		Alfajarín	41.701	-0.651	8000	WGS84	2019-2021	2019/2021	VU	No especifica		Circus pygargus	no
BOE-A-2022-8803:D-BD:1263	detected	BOE-A-2022-8803	Animalia	Chordata	Aves	Accipitriformes	Accipitridae	Milvus	Milvus milvus	species	bibliographic data		Alfajarín	41.701	-0.651	8000	WGS84	2019-2021	2019/2021	EN	No especifica		Milvus milvus	no
BOE-A-2022-8803:D-PBR:1264	detected	BOE-A-2022-8803	Animalia	Chordata	Aves	Pteroclidiformes	Pteroclididae	Pterocles	Pterocles alchata	species	PBR	MaterialCitation	Alfajarín	41.701	-0.651	8000	WGS84	2019-2021	2019/2021	VU			Pterocles alchata	no
BOE-A-2022-8803:D-BD:1265	detected	BOE-A-2022-8803	Animalia	Chordata	Aves	Pteroclidiformes	Pteroclididae	Pterocles	Pterocles orientalis	species	bibliographic data		Alfajarín	41.701	-0.651	8000	WGS84	2019-2021	2019/2021	VU	No especifica		Pterocles orientalis	no
BOE-A-2022-8803:DE:81	detection error	BOE-A-2022-8803	Animalia	Chordata	Actinopterygii	Perciformes	Blenniidae	Salaria	Salaria fluviatilis		error									VU
BOE-A-2022-8803:D-PBR:1266	detected	BOE-A-2022-8803	Animalia	Chordata	Aves	Otidiformes	Otididae	Tetrax	Tetrax tetrax	species	PBR	MaterialCitation	Alfajarín	41.701	-0.651	8000	WGS84	2019-2021	2019/2021	EN			Tetrax tetrax	no
BOE-A-2022-8701:D-PBR:1267	detected	BOE-A-2022-8701	Animalia	Chordata	Aves	Accipitriformes	Accipitridae	Aquila	Aquila adalberti	species	PBR	MaterialCitation	Villa del Río	37.974	-4.281	11750	WGS84		2022	EN			Aquila adalberti	no
BOE-A-2022-8701:D-PBR:1268	detected	BOE-A-2022-8701	Animalia	Chordata	Aves	Accipitriformes	Accipitridae	Circus	Circus pygargus	species	PBR	MaterialCitation	Villa del Río	37.974	-4.281	11750	WGS84		2022	VU			Circus pygargus	no
BOE-A-2022-8701:D-PBR:1269	detected	BOE-A-2022-8701	Animalia	Chordata	Aves	Passeriformes	Muscicapidae	Erythropygia	Erythropygia galactotes	species	PBR	MaterialCitation	Villa del Río	37.974	-4.281	11750	WGS84		2022	VU			Cercotrichas galactotes	no
BOE-A-2022-8701:D-PBR:1270	detected	BOE-A-2022-8701	Animalia	Chordata	Aves	Accipitriformes	Accipitridae	Milvus	Milvus milvus	species	PBR	MaterialCitation	Villa del Río	37.974	-4.281	11750	WGS84		2022	EN			Milvus milvus	no
BOE-A-2022-8628:D-PBR:1271	detected	BOE-A-2022-8628	Animalia	Chordata	Aves	Accipitriformes	Accipitridae	Aegypius	Aegypius monachus	species	PBR	MaterialCitation	Alcalá de Guadaira	37.256	-5.814	3300	WGS84		2022	VU		1	Aegypius monachus	no
BOE-A-2022-8628:D-BD:1272	detected	BOE-A-2022-8628	Animalia	Chordata	Aves	Accipitriformes	Accipitridae	Aquila	Aquila adalberti	species	bibliographic data		Alcalá de Guadaira						2022	EN			Aquila adalberti	no
BOE-A-2022-8628:D-A:1273	detected	BOE-A-2022-8628	Animalia	Chordata	Aves	Accipitriformes	Accipitridae	Aquila	Aquila fasciata	species	absence		Alcalá de Guadaira	37.256	-5.814	3300	WGS84		2022	VU			Hieraaetus fasciatus	no
BOE-A-2022-8628:D-PBR:1274	detected	BOE-A-2022-8628	Animalia	Chordata	Aves	Accipitriformes	Accipitridae	Circus	Circus pygargus	species	PBR	MaterialCitation	Alcalá de Guadaira	37.256	-5.814	3300	WGS84		2022	VU		1	Circus pygargus	no
BOE-A-2022-8628:ND-PBR:44	not detected	BOE-A-2022-8628	Animalia	Chordata	Mammalia	Chiroptera	Vespertilionidae	Eptesicus	Eptesicus isabellinus	species	PBR	MaterialCitation	Alcalá de Guadaira	37.256	-5.814	3300	WGS84		2022	LESRPE			murciélago hortelano pardo (Eptesicus isabelinus)	no
BOE-A-2022-8628:DE:82	detection error	BOE-A-2022-8628	Animalia	Chordata	Mammalia	Chiroptera	Vespertilionidae	Eptesicus	Eptesicus serotinus		error									LESRPE			murciélago hortelano pardo (Eptesicus isabelinus)
BOE-A-2022-8628:D-PBR:1275	detected	BOE-A-2022-8628	Animalia	Chordata	Aves	Accipitriformes	Accipitridae	Milvus	Milvus milvus	species	PBR	MaterialCitation	Alcalá de Guadaira	37.256	-5.814	3300	WGS84		2022	EN		6	Milvus milvus	no
BOE-A-2022-8628:D-PBR:1276	detected	BOE-A-2022-8628	Animalia	Chordata	Aves	Accipitriformes	Accipitridae	Milvus	Milvus milvus	species	PBR	MaterialCitation	Alcalá de Guadaira	37.357	-5.823	10000	WGS84		2022	EN		10	Milvus milvus	no
BOE-A-2022-8628:D-PBR:1277	detected	BOE-A-2022-8628	Animalia	Chordata	Mammalia	Chiroptera	Miniopteridae	Miniopterus	Miniopterus schreibersii	species	PBR	MaterialCitation	Alcalá de Guadaira	37.256	-5.814	3300	WGS84		2022	VU			Miniopterus schreibersii	no
BOE-A-2022-8628:D-PBR:1278	detected	BOE-A-2022-8628	Animalia	Chordata	Mammalia	Chiroptera	Vespertilionidae	Nyctalus	Nyctalus leisleri	species	PBR	MaterialCitation	Alcalá de Guadaira	37.256	-5.814	3300	WGS84		2022	LESRPE			Nyctalus leisleri	no
BOE-A-2022-8628:D-PBR:1279	detected	BOE-A-2022-8628	Animalia	Chordata	Mammalia	Chiroptera	Vespertilionidae	Pipistrellus	Pipistrellus pipistrellus	species	PBR	MaterialCitation	Alcalá de Guadaira	37.256	-5.814	3300	WGS84		2022	LESRPE			Pipistrellus pipistrellus	no
BOE-A-2022-8628:D-PBR:1280	detected	BOE-A-2022-8628	Animalia	Chordata	Mammalia	Chiroptera	Vespertilionidae	Pipistrellus	Pipistrellus pygmaeus	species	PBR	MaterialCitation	Alcalá de Guadaira	37.256	-5.814	3300	WGS84		2022	LESRPE			Pipistrellus pygmaeus	no
BOE-A-2022-8627:D-BD:1281	detected	BOE-A-2022-8627	Animalia	Chordata	Mammalia	Chiroptera	Vespertilionidae	Myotis	Myotis daubentonii	species	bibliographic data								2022	LESRPE			Myotis daubentoni	no
BOE-A-2022-8627:D-BD:1282	detected	BOE-A-2022-8627	Animalia	Chordata	Mammalia	Chiroptera	Vespertilionidae	Pipistrellus	Pipistrellus kuhlii	species	bibliographic data								2022	LESRPE			murciélago de borde claro	no
BOE-A-2022-8627:D-BD:1283	detected	BOE-A-2022-8627	Animalia	Chordata	Mammalia	Chiroptera	Vespertilionidae	Pipistrellus	Pipistrellus pipistrellus	species	bibliographic data								2022	LESRPE			Pipistrellus pipistrellus	no
BOE-A-2022-8627:D-BD:1284	detected	BOE-A-2022-8627	Animalia	Chordata	Mammalia	Chiroptera	Vespertilionidae	Pipistrellus	Pipistrellus pygmaeus	species	bibliographic data								2022	LESRPE			Pipistrellus pygmaeus	no
BOE-A-2022-8627:D-BD:1285	detected	BOE-A-2022-8627	Animalia	Chordata	Mammalia	Chiroptera	Rhinolophidae	Rhinolophus	Rhinolophus ferrumequinum	species	bibliographic data								2022	VU			Rhinolophus ferrumequinum	no
BOE-A-2022-8627:D-BD:1286	detected	BOE-A-2022-8627	Animalia	Chordata	Mammalia	Chiroptera	Rhinolophidae	Rhinolophus	Rhinolophus hipposideros	species	bibliographic data								2022	LESRPE			Rhinolophus hipposideros	no
BOE-A-2022-8443:ND-BD:45	not detected	BOE-A-2022-8443	Animalia	Chordata	Aves	Accipitriformes	Accipitridae	Aquila	Aquila adalberti	species	bibliographic data		Yebes	40.537	-3.096	2600	WGS84		2022	EN			águila imperial	no
BOE-A-2022-8443:D-BD:1287	detected	BOE-A-2022-8443	Animalia	Chordata	Aves	Accipitriformes	Accipitridae	Aquila	Aquila fasciata	species	bibliographic data		Yebes						2022	VU	Área Crítica y de Dispersión del águila perdicera		águila perdicera	no
BOE-A-2022-8443:D-PBR:1288	detected	BOE-A-2022-8443	Animalia	Chordata	Aves	Accipitriformes	Accipitridae	Circus	Circus pygargus	species	PBR	MaterialCitation	Yebes	40.537	-3.096	2600	WGS84	2019-2020	2019/2020	VU			Circus pygargus	no
BOE-A-2022-8443:D-PBR:1289	detected	BOE-A-2022-8443	Animalia	Chordata	Aves	Accipitriformes	Accipitridae	Milvus	Milvus milvus	species	PBR	MaterialCitation	Yebes	40.537	-3.096	2600	WGS84	2019-2020	2019/2020	EN			Milvus milvus	no
BOE-A-2022-8441:D-PBR:1290	detected	BOE-A-2022-8441	Animalia	Chordata	Aves	Accipitriformes	Accipitridae	Circus	Circus pygargus	species	PBR	MaterialCitation	Salteras	37.459	-6.07	3000	WGS84		2022	VU		6	Circus pygargus	no
BOE-A-2022-8441:D-PBR:1291	detected	BOE-A-2022-8441	Animalia	Chordata	Aves	Accipitriformes	Pandionidae	Pandion	Pandion haliaetus	species	PBR	MaterialCitation	Salteras	37.459	-6.07	3000	WGS84		2022	VU			águila pescadora	no
BOE-A-2022-8441:DE:83	detection error	BOE-A-2022-8441	Animalia	Chordata	Mammalia	Chiroptera	Vespertilionidae	Plecotus	Plecotus austriacus		error									LESRPE			meridional
BOE-A-2022-8441:ND-A:46	not detected	BOE-A-2022-8441	Animalia	Chordata	Aves	Pteroclidiformes	Pteroclididae	Pterocles	Pterocles alchata	species	absence		Salteras	37.459	-6.07	3000	WGS84		2022	VU			ganga ibérica	no
BOE-A-2022-8441:D-A:1292	detected	BOE-A-2022-8441	Animalia	Chordata	Aves	Pteroclidiformes	Pteroclididae	Pterocles	Pterocles orientalis	species	absence		Salteras	37.459	-6.07	3000	WGS84		2022	VU			ortega	no
BOE-A-2022-8441:D-PBR:1293	detected	BOE-A-2022-8441	Animalia	Chordata	Aves	Otidiformes	Otididae	Tetrax	Tetrax tetrax	species	PBR	MaterialCitation	Salteras	37.459	-6.07	3000	WGS84		2022	EN			Tetrax tetrax	no
BOE-A-2022-8172:D-PBR:1294	detected	BOE-A-2022-8172	Animalia	Chordata	Aves	Accipitriformes	Accipitridae	Aegypius	Aegypius monachus	species	PBR	MaterialCitation	Aldeacentenera	39.528	-5.692	3500	WGS84	2019-2020	2019/2020	VU			Aegypius monachus	no
BOE-A-2022-8172:D-BD:1295	detected	BOE-A-2022-8172	Animalia	Chordata	Aves	Accipitriformes	Accipitridae	Aquila	Aquila adalberti	species	bibliographic data		Aldeacentenera	39.528	-5.692	3500	WGS84		2022	EN			águila imperial ibérica	no
BOE-A-2022-8172:D-PBR:1296	detected	BOE-A-2022-8172	Animalia	Chordata	Aves	Accipitriformes	Accipitridae	Circus	Circus pygargus	species	PBR	MaterialCitation	Aldeacentenera	39.528	-5.692	3500	WGS84	2019-2020	2019/2020	VU			Circus pygargus	no
BOE-A-2022-8172:D-A:1297	detected	BOE-A-2022-8172	Animalia	Chordata	Mammalia	Rodentia	Cricetidae	Microtus	Microtus cabrerae	species	absence		Aldeacentenera	39.528	-5.692	3500	WGS84	2020	2020	VU			Iberomys cabrerae	no
BOE-A-2022-8172:D-A:1298	detected	BOE-A-2022-8172	Animalia	Chordata	Aves	Pteroclidiformes	Pteroclididae	Pterocles	Pterocles alchata	species	absence		Aldeacentenera	39.528	-5.692	3500	WGS84	2019-2020	2019/2020	VU			Pterocles alchata	no
BOE-A-2022-8172:D-A:1299	detected	BOE-A-2022-8172	Animalia	Chordata	Aves	Pteroclidiformes	Pteroclididae	Pterocles	Pterocles orientalis	species	absence		Aldeacentenera	39.528	-5.692	3500	WGS84	2019-2020	2019/2020	VU			Pterocles orientalis	no
BOE-A-2022-8172:D-PBR:1300	detected	BOE-A-2022-8172	Animalia	Chordata	Aves	Otidiformes	Otididae	Tetrax	Tetrax tetrax	species	PBR	MaterialCitation	Aldeacentenera	39.528	-5.692	3500	WGS84	2019-2020	2019/2020	EN			Tetrax tetrax	no
BOE-A-2022-8115:D-PBR:1301	detected	BOE-A-2022-8115	Animalia	Chordata	Aves	Accipitriformes	Accipitridae	Milvus	Milvus milvus	species	PBR	MaterialCitation	Zaragoza	41.667	-1.016	2000	WGS84		2022	EN			Milvus milvus	no
BOE-A-2022-8115:DE:84	detection error	BOE-A-2022-8115	Animalia	Chordata	Mammalia	Cetacea	Delphinidae	Orcinus	Orcinus orca		error									VU
BOE-A-2022-8053:DE:85	detection error	BOE-A-2022-8053	Animalia	Chordata	Aves	Charadriiformes	Charadriidae	Charadrius	Charadrius alexandrinus		error									VU			chorlitejo patinegro (Charadrius hiaticula)
BOE-A-2022-8053:D-PBR:1302	detected	BOE-A-2022-8053	Animalia	Chordata	Aves	Ciconiiformes	Ciconiidae	Ciconia	Ciconia nigra	species	PBR	MaterialCitation	Dos Hermanas	37.277	-5.971	6000	WGS84		2022	VU			Ciconia nigra	no
BOE-A-2022-8053:D-PBR:1303	detected	BOE-A-2022-8053	Animalia	Chordata	Aves	Accipitriformes	Accipitridae	Circus	Circus pygargus	species	PBR	MaterialCitation	Dos Hermanas	37.277	-5.971	6000	WGS84		2022	VU			aguilucho cenizo	no
BOE-A-2022-8053:DE:86	detection error	BOE-A-2022-8053	Animalia	Chordata	Mammalia	Chiroptera	Vespertilionidae	Plecotus	Plecotus austriacus		error									LESRPE			meridional
BOE-A-2022-8051:D-BD:1304	detected	BOE-A-2022-8051	Animalia	Chordata	Aves	Otidiformes	Otididae	Chlamydotis	Chlamydotis undulata	species	bibliographic data		Tías						2022	EN	No especifica		Chlamydotis undulata	no
BOE-A-2022-8051:D-BD:1305	detected	BOE-A-2022-8051	Animalia	Chordata	Aves	Charadriiformes	Glareolidae	Cursorius	Cursorius cursor	species	bibliographic data		Tías						2022	VU	No especifica		Cursorius cursor	no
BOE-A-2022-8051:DE:87	detection error	BOE-A-2022-8051	Animalia	Chordata	Aves	Gruiformes	Rallidae	Fulica	Fulica cristata		error									EN			Sonchus bourgeaui (cerrajilla moruna)
BOE-A-2022-8051:DE:88	detection error	BOE-A-2022-8051	Animalia	Chordata	Mammalia	Chiroptera	Vespertilionidae	Plecotus	Plecotus austriacus		error									LESRPE			meridional
BOE-A-2022-8050:D-BD:1306	detected	BOE-A-2022-8050	Animalia	Chordata	Aves	Accipitriformes	Accipitridae	Aquila	Aquila adalberti	species	bibliographic data		Dos Hermanas	37.277	-5.971	5000	WGS84		2022	EN	No especifica		águila imperial ibérica	no
BOE-A-2022-8050:D-PBR:1307	detected	BOE-A-2022-8050	Animalia	Chordata	Aves	Accipitriformes	Accipitridae	Circus	Circus pygargus	species	PBR	MaterialCitation	Dos Hermanas	37.277	-5.971	5000	WGS84		2022	VU			Circus pygargus	no
BOE-A-2022-8050:DE:89	detection error	BOE-A-2022-8050	Animalia	Chordata	Mammalia	Chiroptera	Vespertilionidae	Plecotus	Plecotus austriacus		error									LESRPE			meridional
BOE-A-2022-8050:ND-BD:47	not detected	BOE-A-2022-8050	Animalia	Chordata	Aves	Pteroclidiformes	Pteroclididae	Pterocles	Pterocles alchata	species	bibliographic data		Dos Hermanas	37.277	-5.971	5000	WGS84		2022	VU	No especifica		ganga ibérica	no
BOE-A-2022-8050:D-BD:1308	detected	BOE-A-2022-8050	Animalia	Chordata	Aves	Pteroclidiformes	Pteroclididae	Pterocles	Pterocles orientalis	species	bibliographic data		Dos Hermanas	37.277	-5.971	5000	WGS84		2022	VU	No especifica		ortega	no
BOE-A-2022-8050:ND-BD:48	not detected	BOE-A-2022-8050	Animalia	Chordata	Aves	Otidiformes	Otididae	Tetrax	Tetrax tetrax	species	bibliographic data		Dos Hermanas	37.277	-5.971	5000	WGS84		2022	EN	No especifica		sisón	no
BOE-A-2022-8049:D-PBR:1309	detected	BOE-A-2022-8049	Animalia	Chordata	Aves	Accipitriformes	Accipitridae	Aquila	Aquila adalberti	species	PBR	MaterialCitation	Torrecillas de la Tiesa	39.533	-5.706	5000	WGS84	2018-2019	2018/2019	EN			águila imperial ibérica	no
BOE-A-2022-8049:D-PBR:1310	detected	BOE-A-2022-8049	Animalia	Chordata	Aves	Ciconiiformes	Ciconiidae	Ciconia	Ciconia nigra	species	PBR	MaterialCitation	Torrecillas de la Tiesa	39.533	-5.706	5000	WGS84	2018-2019	2018/2019	VU			cigüeña negra	no
BOE-A-2022-8049:D-PBR:1311	detected	BOE-A-2022-8049	Animalia	Chordata	Aves	Accipitriformes	Accipitridae	Milvus	Milvus milvus	species	PBR	MaterialCitation	Torrecillas de la Tiesa	39.533	-5.706	5000	WGS84	2018-2019	2018/2019	EN			milano real	no
BOE-A-2022-8049:ND-PBR:49	not detected	BOE-A-2022-8049	Animalia	Chordata	Aves	Accipitriformes	Accipitridae	Neophron	Neophron percnopterus	species	PBR	MaterialCitation	Torrecillas de la Tiesa	39.533	-5.706	5000	WGS84	2018-2019	2018/2019	VU			alimoche	no
BOE-A-2022-8049:ND-PBR:50	not detected	BOE-A-2022-8049	Animalia	Chordata	Aves	Pteroclidiformes	Pteroclididae	Pterocles	Pterocles alchata	species	PBR	MaterialCitation	Torrecillas de la Tiesa	39.533	-5.706	5000	WGS84	2018-2019	2018/2019	VU			ganga ibérica	no
BOE-A-2022-8049:D-PBR:1312	detected	BOE-A-2022-8049	Animalia	Chordata	Aves	Pteroclidiformes	Pteroclididae	Pterocles	Pterocles orientalis	species	PBR	MaterialCitation	Torrecillas de la Tiesa	39.533	-5.706	5000	WGS84	2018-2019	2018/2019	VU			ortega	no
BOE-A-2022-8049:D-PBR:1313	detected	BOE-A-2022-8049	Animalia	Chordata	Aves	Otidiformes	Otididae	Tetrax	Tetrax tetrax	species	PBR	MaterialCitation	Torrecillas de la Tiesa	39.533	-5.706	5000	WGS84	2018-2019	2018/2019	EN			sisón común	no
BOE-A-2022-8048:D-PBR:1314	detected	BOE-A-2022-8048	Animalia	Chordata	Aves	Accipitriformes	Accipitridae	Aegypius	Aegypius monachus	species	PBR	MaterialCitation	Puertollano	38.65	-4.12	3000	WGS84		2022	VU			Aegypius monachus	no
BOE-A-2022-8048:D-PBR:1315	detected	BOE-A-2022-8048	Animalia	Chordata	Aves	Accipitriformes	Accipitridae	Aquila	Aquila adalberti	species	PBR	MaterialCitation	Puertollano	38.65	-4.12	3000	WGS84		2022	EN			Aquila adalberti	no
BOE-A-2022-8048:D-BD:1316	detected	BOE-A-2022-8048	Animalia	Chordata	Aves	Accipitriformes	Accipitridae	Aquila	Aquila fasciata	species	bibliographic data		Puertollano						2022	VU	Área Crítica para el águila perdicera		Aquila fasciata	no
BOE-A-2022-8048:D-PBR:1317	detected	BOE-A-2022-8048	Animalia	Chordata	Aves	Ciconiiformes	Ciconiidae	Ciconia	Ciconia nigra	species	PBR	MaterialCitation	Puertollano	38.65	-4.12	3000	WGS84		2022	VU			Ciconia nigra	no
BOE-A-2022-8048:D-PBR:1318	detected	BOE-A-2022-8048	Animalia	Chordata	Aves	Accipitriformes	Accipitridae	Circus	Circus pygargus	species	PBR	MaterialCitation	Puertollano	38.65	-4.12	3000	WGS84		2022	VU			Circus pygargus	no
BOE-A-2022-8048:D-BD:1319	detected	BOE-A-2022-8048	Animalia	Chordata	Mammalia	Carnivora	Felidae	Lynx	Lynx pardinus	species	bibliographic data		Puertollano						2022	EN			Lynx pardinus	no
BOE-A-2022-8048:D-PBR:1320	detected	BOE-A-2022-8048	Animalia	Chordata	Aves	Accipitriformes	Accipitridae	Milvus	Milvus milvus	species	PBR	MaterialCitation	Puertollano	38.65	-4.12	3000	WGS84		2022	EN			Milvus milvus	no
BOE-A-2022-8048:ND-PBR:51	not detected	BOE-A-2022-8048	Animalia	Chordata	Mammalia	Chiroptera	Vespertilionidae	Pipistrellus	Pipistrellus kuhlii	species	PBR	MaterialCitation	Puertollano	38.65	-4.12	3000	WGS84		2022	LESRPE			P. kuhlii	no
BOE-A-2022-8048:ND-PBR:52	not detected	BOE-A-2022-8048	Animalia	Chordata	Mammalia	Chiroptera	Vespertilionidae	Pipistrellus	Pipistrellus pipistrellus	species	PBR	MaterialCitation	Puertollano	38.65	-4.12	3000	WGS84		2022	LESRPE			P. pipistrellus	no
BOE-A-2022-8048:ND-PBR:53	not detected	BOE-A-2022-8048	Animalia	Chordata	Mammalia	Chiroptera	Vespertilionidae	Pipistrellus	Pipistrellus pygmaeus	species	PBR	MaterialCitation	Puertollano	38.65	-4.12	3000	WGS84		2022	LESRPE			P. pygmaeus	no
BOE-A-2022-8048:D-PBR:1321	detected	BOE-A-2022-8048	Animalia	Chordata	Aves	Otidiformes	Otididae	Tetrax	Tetrax tetrax	species	PBR	MaterialCitation	Puertollano	38.65	-4.12	3000	WGS84		2022	EN			Tetrax tetrax	no
BOE-A-2022-7574:D-BD:1322	detected	BOE-A-2022-7574	Animalia	Chordata	Amphibia	Caudata	Salamandridae	Chioglossa	Chioglossa lusitanica	species	bibliographic data		Asturias						2022	VU			salamandra rabilarga	no
BOE-A-2022-7574:D-BD:1323	detected	BOE-A-2022-7574	Animalia	Chordata	Aves	Charadriiformes	Scolopacidae	Numenius	Numenius arquata	species	bibliographic data		Asturias						2022	EN	Instrumento de Gestión		Numenius arquata	no
BOE-A-2022-7574:D-BD:1324	detected	BOE-A-2022-7574	Animalia	Chordata	Petromyzonti	Petromyzontiformes	Petromyzontidae	Petromyzon	Petromyzon marinus	species	bibliographic data		Asturias						2022	EN	Instrumento de Gestión		Petromyzon marinus	no
BOE-A-2022-7404:D-PBR:1325	detected	BOE-A-2022-7404	Animalia	Chordata	Aves	Accipitriformes	Accipitridae	Circus	Circus pygargus	species	PBR	MaterialCitation	Medina de Rioseco	41.768	-4.898	1500	WGS84		2022	VU			Circus pygargus	no
BOE-A-2022-7404:D-PBR:1326	detected	BOE-A-2022-7404	Animalia	Chordata	Aves	Accipitriformes	Accipitridae	Milvus	Milvus milvus	species	PBR	MaterialCitation	Medina de Rioseco	41.768	-4.898	1500	WGS84		2022	EN			Milvus milvus	no
BOE-A-2022-7404:D-BD:1327	detected	BOE-A-2022-7404	Animalia	Chordata	Mammalia	Chiroptera	Vespertilionidae	Myotis	Myotis myotis	species	bibliographic data								2022	VU			Myotis myotis	no
BOE-A-2022-7404:ND-PBR:54	not detected	BOE-A-2022-7404	Animalia	Chordata	Mammalia	Chiroptera	Vespertilionidae	Pipistrellus	Pipistrellus kuhlii	species	PBR	MaterialCitation	Valladolid	41.779	-4.869	8000	WGS84		2022	LESRPE			P. kuhlii	no
BOE-A-2022-7404:D-PBR:1328	detected	BOE-A-2022-7404	Animalia	Chordata	Mammalia	Chiroptera	Vespertilionidae	Pipistrellus	Pipistrellus nathusii	species	PBR	MaterialCitation	Valladolid	41.779	-4.869	8000	WGS84		2022	LESRPE			Pipistrellus nathusii	no
BOE-A-2022-7404:D-PBR:1329	detected	BOE-A-2022-7404	Animalia	Chordata	Mammalia	Chiroptera	Vespertilionidae	Pipistrellus	Pipistrellus pipistrellus	species	PBR	MaterialCitation	Valladolid	41.779	-4.869	8000	WGS84		2022	LESRPE			Pipistrellus pipistrellus	no
BOE-A-2022-7404:D-BD:1330	detected	BOE-A-2022-7404	Animalia	Chordata	Aves	Pteroclidiformes	Pteroclididae	Pterocles	Pterocles alchata	species	bibliographic data		Medina de Rioseco	41.768	-4.898	1500	WGS84		2022	VU	Servicio Territorial de Medio Ambiente de Valladolid		Pterocles alchata	no
BOE-A-2022-7119:D-PBR:1331	detected	BOE-A-2022-7119	Animalia	Chordata	Aves	Accipitriformes	Accipitridae	Aquila	Aquila adalberti	species	PBR	MaterialCitation	Gurrea de Gállego	42.024	-0.715	14000	WGS84	2019-2021	2019/2021	EN		1	Aquila adalberti	no
BOE-A-2022-7119:D-PBR:1332	detected	BOE-A-2022-7119	Animalia	Chordata	Aves	Accipitriformes	Accipitridae	Circus	Circus pygargus	species	PBR	MaterialCitation	Gurrea de Gállego	42.024	-0.715	14000	WGS84	2019-2021	2019/2021	VU		5	Circus pygargus	no
BOE-A-2022-7119:D-PBR:1333	detected	BOE-A-2022-7119	Animalia	Chordata	Mammalia	Chiroptera	Vespertilionidae	Hypsugo	Hypsugo savii	species	PBR	MaterialCitation	Gurrea de Gállego	42.024	-0.715	3000	WGS84	2020-2021	2020/2021	LESRPE			Hypsugo savii	no
BOE-A-2022-7119:D-PBR:1334	detected	BOE-A-2022-7119	Animalia	Chordata	Aves	Accipitriformes	Accipitridae	Milvus	Milvus milvus	species	PBR	MaterialCitation	Gurrea de Gállego	42.109	-0.576	11000	WGS84	2019-2021	2019/2021	EN		111	Milvus milvus	no
BOE-A-2022-7119:D-PBR:1335	detected	BOE-A-2022-7119	Animalia	Chordata	Mammalia	Chiroptera	Vespertilionidae	Myotis	Myotis nattereri	species	PBR	MaterialCitation	Gurrea de Gállego	42.024	-0.715	3000	WGS84		2022	LESRPE			Myotis nattereri	no
BOE-A-2022-7119:D-PBR:1336	detected	BOE-A-2022-7119	Animalia	Chordata	Aves	Accipitriformes	Accipitridae	Neophron	Neophron percnopterus	species	PBR	MaterialCitation	Gurrea de Gállego	42.024	-0.715	14000	WGS84	2019-2021	2019/2021	VU			Alimoche común	no
BOE-A-2022-7119:D-PBR:1337	detected	BOE-A-2022-7119	Animalia	Chordata	Mammalia	Chiroptera	Vespertilionidae	Pipistrellus	Pipistrellus kuhlii	species	PBR	MaterialCitation	Gurrea de Gállego	42.024	-0.715	3000	WGS84	2020-2021	2020/2021	LESRPE			Pipistrellus kuhlii	no
BOE-A-2022-7119:D-PBR:1338	detected	BOE-A-2022-7119	Animalia	Chordata	Mammalia	Chiroptera	Vespertilionidae	Pipistrellus	Pipistrellus pipistrellus	species	PBR	MaterialCitation	Gurrea de Gállego	42.024	-0.715	3000	WGS84	2019	2019	LESRPE			Pipistrellus pipistrellus	no
BOE-A-2022-7119:D-PBR:1339	detected	BOE-A-2022-7119	Animalia	Chordata	Mammalia	Chiroptera	Vespertilionidae	Pipistrellus	Pipistrellus pygmaeus	species	PBR	MaterialCitation	Gurrea de Gállego	42.024	-0.715	3000	WGS84	2019	2019	LESRPE			Pipistrellus pygmaeus	no
BOE-A-2022-7119:D-PBR:1340	detected	BOE-A-2022-7119	Animalia	Chordata	Aves	Pteroclidiformes	Pteroclididae	Pterocles	Pterocles alchata	species	PBR	MaterialCitation	Gurrea de Gállego	42.024	-0.715	14000	WGS84	2019-2021	2019/2021	VU			Pterocles alchata	no
BOE-A-2022-7119:D-PBR:1341	detected	BOE-A-2022-7119	Animalia	Chordata	Aves	Pteroclidiformes	Pteroclididae	Pterocles	Pterocles orientalis	species	PBR	MaterialCitation	Gurrea de Gállego	42.024	-0.715	14000	WGS84	2019-2021	2019/2021	VU			Pterocles orientalis	no
BOE-A-2022-7119:D-PBR:1342	detected	BOE-A-2022-7119	Animalia	Chordata	Mammalia	Chiroptera	Molossidae	Tadarida	Tadarida teniotis	species	PBR	MaterialCitation	Gurrea de Gállego	42.024	-0.715	3000	WGS84	2020-2021	2020/2021	LESRPE			Tadarida teniotis	no
BOE-A-2022-7119:D-PBR:1343	detected	BOE-A-2022-7119	Animalia	Chordata	Aves	Otidiformes	Otididae	Tetrax	Tetrax tetrax	species	PBR	MaterialCitation	Gurrea de Gállego	42.024	-0.715	14000	WGS84	2019-2021	2019/2021	EN		6	Tetrax tetrax	no
BOE-A-2022-6746:D-BD:1344	detected	BOE-A-2022-6746	Animalia	Chordata	Aves	Procellariiformes	Procellariidae	Calonectris	Calonectris diomedea	species	bibliographic data		Las Palmas						2022	VU	No especifica		Calonectris diomedea	no
BOE-A-2022-6746:D-BD:1345	detected	BOE-A-2022-6746	Animalia	Chordata	Aves	Charadriiformes	Charadriidae	Charadrius	Charadrius alexandrinus	species	bibliographic data		Las Palmas						2022	VU	No especifica		Charadrius alexandrinus	no
BOE-A-2022-6746:D-BD:1346	detected	BOE-A-2022-6746	Animalia	Chordata	Aves	Otidiformes	Otididae	Chlamydotis	Chlamydotis undulata	species	bibliographic data		El Cuchillo (balsa de riego)						2022	EN	No especifica		Chlamydotis undulata	no
BOE-A-2022-6746:D-BD:1347	detected	BOE-A-2022-6746	Animalia	Chordata	Aves	Accipitriformes	Accipitridae	Neophron	Neophron percnopterus	species	bibliographic data		Las Palmas						2022	VU			Neophron percnopterus	no
BOE-A-2022-6745:D-BD:1348	detected	BOE-A-2022-6745	Animalia	Chordata	Aves	Accipitriformes	Accipitridae	Aegypius	Aegypius monachus	species	bibliographic data		Pontevedra						2022	VU			Aegypius monachus	no
BOE-A-2022-6745:D-BD:1349	detected	BOE-A-2022-6745	Animalia	Chordata	Aves	Accipitriformes	Accipitridae	Circus	Circus pygargus	species	bibliographic data		Pontevedra						2022	VU			Circus pygargus	no
BOE-A-2022-6745:D-BD:1350	detected	BOE-A-2022-6745	Animalia	Chordata	Reptilia	Testudines	Emydidae	Emys	Emys orbicularis	species	bibliographic data		Pontevedra						2022	VU	No especifica		Emys orbicularis	no
BOE-A-2022-6745:D-BD:1351	detected	BOE-A-2022-6745	Animalia	Chordata	Mammalia	Soricomorpha	Talpidae	Galemys	Galemys pyrenaicus	species	bibliographic data		Pontevedra						2022	VU			desmán ibérico	no
BOE-A-2022-6745:ND-BD:55	not detected	BOE-A-2022-6745	Animalia	Chordata	Mammalia	Chiroptera	Vespertilionidae	Myotis	Myotis emarginatus	species	bibliographic data		Pontevedra						2022	VU			murciélago ratonero pardo (Myotis emarginata)	no
BOE-A-2022-6745:D-BD:1352	detected	BOE-A-2022-6745	Animalia	Chordata	Mammalia	Chiroptera	Vespertilionidae	Myotis	Myotis myotis	species	bibliographic data		Pontevedra						2022	VU			Myotis myotis	no
BOE-A-2022-6745:D-BD:1353	detected	BOE-A-2022-6745	Animalia	Chordata	Petromyzonti	Petromyzontiformes	Petromyzontidae	Petromyzon	Petromyzon marinus	species	bibliographic data		Pontevedra						2022	EN			Petromyzon marinus	no
BOE-A-2022-6745:DE:90	detection error	BOE-A-2022-6745	Animalia	Chordata	Aves	Pteroclidiformes	Pteroclididae	Pterocles	Pterocles orientalis		error									VU
BOE-A-2022-6745:D-BD:1354	detected	BOE-A-2022-6745	Animalia	Chordata	Mammalia	Chiroptera	Rhinolophidae	Rhinolophus	Rhinolophus ferrumequinum	species	bibliographic data		Pontevedra						2022	VU			Rhinolophus ferrumequinum	no
BOE-A-2022-5972:D-PBR:1355	detected	BOE-A-2022-5972	Animalia	Chordata	Aves	Accipitriformes	Accipitridae	Aquila	Aquila fasciata	species	PBR	MaterialCitation	Campos de Río	38.073	-1.404	2000	WGS84		2022	VU			Aquila fasciata	no
BOE-A-2022-5972:D-BD:1356	detected	BOE-A-2022-5972	Animalia	Chordata	Aves	Pteroclidiformes	Pteroclididae	Pterocles	Pterocles orientalis	species	bibliographic data								2022	VU			ortega	no
BOE-A-2022-5972:ND-BD:56	not detected	BOE-A-2022-5972	Animalia	Chordata	Aves	Otidiformes	Otididae	Tetrax	Tetrax tetrax	species	bibliographic data								2022	EN			sisón	no
BOE-A-2022-5787:D-BD:1357	detected	BOE-A-2022-5787	Animalia	Chordata	Aves	Accipitriformes	Accipitridae	Milvus	Milvus milvus	species	bibliographic data								2022	EN			milano real	no
BOE-A-2022-556:D-BD:1358	detected	BOE-A-2022-556	Animalia	Chordata	Aves	Pelecaniformes	Ardeidae	Botaurus	Botaurus stellaris	species	bibliographic data								2022	EN	ZEPA Laguna de Sariñena		Botaurus stellaris	no
BOE-A-2022-556:D-BD:1359	detected	BOE-A-2022-556	Animalia	Chordata	Aves	Accipitriformes	Accipitridae	Circus	Circus pygargus	species	bibliographic data		Huesca						2022	VU			Circus pygargus	no
BOE-A-2022-556:D-BD:1360	detected	BOE-A-2022-556	Animalia	Chordata	Aves	Pteroclidiformes	Pteroclididae	Pterocles	Pterocles alchata	species	bibliographic data		Huesca						2022	VU			Pterocles alchata	no
BOE-A-2022-556:D-BD:1361	detected	BOE-A-2022-556	Animalia	Chordata	Aves	Pteroclidiformes	Pteroclididae	Pterocles	Pterocles orientalis	species	bibliographic data		Huesca						2022	VU			ortega	no
BOE-A-2022-5290:D-BD:1362	detected	BOE-A-2022-5290	Animalia	Chordata	Aves	Accipitriformes	Accipitridae	Aquila	Aquila adalberti	species	bibliographic data		Aguilón	41.305	-0.921	3400	WGS84		2022	EN	No especifica		Aquila adalberti	no
BOE-A-2022-5290:D-PBR:1363	detected	BOE-A-2022-5290	Animalia	Chordata	Aves	Accipitriformes	Accipitridae	Aquila	Aquila fasciata	species	PBR	MaterialCitation	Aguilón	41.305	-0.921	3400	WGS84	2016-2017	2016/2017	VU			Aquila fasciata	no
BOE-A-2022-5290:D-PBR:1364	detected	BOE-A-2022-5290	Animalia	Chordata	Mammalia	Chiroptera	Vespertilionidae	Barbastella	Barbastella barbastellus	species	PBR	MaterialCitation	Aguilón	41.305	-0.921	3400	WGS84	2016-2017	2016/2017	LESRPE			Barbastella barbastellus	no
BOE-A-2022-5290:D-BD:1365	detected	BOE-A-2022-5290	Animalia	Chordata	Aves	Passeriformes	Alaudidae	Chersophilus	Chersophilus duponti	species	bibliographic data		Aguilón	41.305	-0.921	3400	WGS84		2022	EN			ricotí	no
BOE-A-2022-5290:D-BD:1366	detected	BOE-A-2022-5290	Animalia	Chordata	Aves	Accipitriformes	Accipitridae	Circus	Circus pygargus	species	bibliographic data		Aguilón	41.305	-0.921	3400	WGS84		2022	VU	No especifica		aguilucho cenizo	no
BOE-A-2022-5290:D-PBR:1367	detected	BOE-A-2022-5290	Animalia	Chordata	Mammalia	Chiroptera	Vespertilionidae	Eptesicus	Eptesicus serotinus	species	PBR	MaterialCitation	Aguilón	41.305	-0.921	3400	WGS84	2016-2017	2016/2017	LESRPE			Eptesicus serotinus	no
BOE-A-2022-5290:D-PBR:1368	detected	BOE-A-2022-5290	Animalia	Chordata	Mammalia	Chiroptera	Vespertilionidae	Hypsugo	Hypsugo savii	species	PBR	MaterialCitation	Aguilón	41.305	-0.921	3400	WGS84	2016-2017	2016/2017	LESRPE			Hypsugo savii	no
BOE-A-2022-5290:D-PBR:1369	detected	BOE-A-2022-5290	Animalia	Chordata	Aves	Accipitriformes	Accipitridae	Milvus	Milvus milvus	species	PBR	MaterialCitation	Aguilón	41.305	-0.921	3400	WGS84	2016-2017	2016/2017	EN			Milvus milvus	no
BOE-A-2022-5290:D-PBR:1370	detected	BOE-A-2022-5290	Animalia	Chordata	Mammalia	Chiroptera	Vespertilionidae	Myotis	Myotis myotis	species	PBR	MaterialCitation	Aguilón	41.305	-0.921	3400	WGS84	2016-2017	2016/2017	VU			Myotis myotis	no
BOE-A-2022-5290:D-PBR:1371	detected	BOE-A-2022-5290	Animalia	Chordata	Aves	Accipitriformes	Accipitridae	Neophron	Neophron percnopterus	species	PBR	MaterialCitation	Aguilón	41.305	-0.921	3400	WGS84	2016-2017	2016/2017	VU			Neophron percnopterus	no
BOE-A-2022-5290:D-PBR:1372	detected	BOE-A-2022-5290	Animalia	Chordata	Mammalia	Chiroptera	Vespertilionidae	Pipistrellus	Pipistrellus kuhlii	species	PBR	MaterialCitation	Aguilón	41.305	-0.921	3400	WGS84	2016-2017	2016/2017	LESRPE			Pipistrellus kuhlii	no
BOE-A-2022-5290:D-PBR:1373	detected	BOE-A-2022-5290	Animalia	Chordata	Mammalia	Chiroptera	Vespertilionidae	Pipistrellus	Pipistrellus pipistrellus	species	PBR	MaterialCitation	Aguilón	41.305	-0.921	3400	WGS84	2016-2017	2016/2017	LESRPE			Pipistrellus pipistrellus	no
BOE-A-2022-5290:D-PBR:1374	detected	BOE-A-2022-5290	Animalia	Chordata	Mammalia	Chiroptera	Vespertilionidae	Pipistrellus	Pipistrellus pygmaeus	species	PBR	MaterialCitation	Aguilón	41.305	-0.921	3400	WGS84	2016-2017	2016/2017	LESRPE			Pipistrellus pygmaeus	no
BOE-A-2022-5290:D-PBR:1375	detected	BOE-A-2022-5290	Animalia	Chordata	Aves	Pteroclidiformes	Pteroclididae	Pterocles	Pterocles alchata	species	PBR	MaterialCitation	Aguilón	41.305	-0.921	3400	WGS84	2016-2017	2016/2017	VU			Pterocles alchata	no
BOE-A-2022-5290:D-PBR:1376	detected	BOE-A-2022-5290	Animalia	Chordata	Aves	Pteroclidiformes	Pteroclididae	Pterocles	Pterocles orientalis	species	PBR	MaterialCitation	Aguilón	41.305	-0.921	3400	WGS84	2016-2017	2016/2017	VU			Pterocles orientalis	no
BOE-A-2022-5290:D-PBR:1377	detected	BOE-A-2022-5290	Animalia	Chordata	Mammalia	Chiroptera	Molossidae	Tadarida	Tadarida teniotis	species	PBR	MaterialCitation	Aguilón	41.305	-0.921	3400	WGS84	2016-2017	2016/2017	LESRPE			Tadarida teniotis	no
BOE-A-2022-5290:D-BD:1378	detected	BOE-A-2022-5290	Animalia	Chordata	Aves	Otidiformes	Otididae	Tetrax	Tetrax tetrax	species	bibliographic data		Aguilón	41.305	-0.921	3400	WGS84		2022	EN			Tetrax tetrax	no
BOE-A-2022-5289:D-PBR:1379	detected	BOE-A-2022-5289	Animalia	Chordata	Aves	Accipitriformes	Accipitridae	Aquila	Aquila fasciata	species	PBR	MaterialCitation	Murcia	37.885	-0.874	3500	WGS84	2019-2020	2019/2020	VU			águila perdicera	no
BOE-A-2022-5289:D-PBR:1380	detected	BOE-A-2022-5289	Animalia	Chordata	Aves	Accipitriformes	Accipitridae	Circus	Circus pygargus	species	PBR	MaterialCitation	Murcia	37.885	-0.874	3500	WGS84	2019-2020	2019/2020	VU			Circus pygargus	no
BOE-A-2022-5289:D-PBR:1381	detected	BOE-A-2022-5289	Animalia	Chordata	Aves	Passeriformes	Muscicapidae	Erythropygia	Erythropygia galactotes	species	PBR	MaterialCitation	Murcia	37.885	-0.874	3500	WGS84	2019-2020	2019/2020	VU			Cercotrichas galactotes	no
BOE-A-2022-4908:D-BD:1382	detected	BOE-A-2022-4908	Animalia	Chordata	Mammalia	Chiroptera	Vespertilionidae	Plecotus	Plecotus austriacus	species	bibliographic data		Lena						2022	LESRPE			Plecotus austriacus	no
BOE-A-2022-4908:D-BD:1383	detected	BOE-A-2022-4908	Animalia	Chordata	Mammalia	Chiroptera	Rhinolophidae	Rhinolophus	Rhinolophus ferrumequinum	species	bibliographic data		Lena						2022	VU			Rhinolophus ferrumequinum	no
BOE-A-2022-4908:D-BD:1384	detected	BOE-A-2022-4908	Animalia	Chordata	Aves	Galliformes	Phasianidae	Tetrao	Tetrao urogallus	species	bibliographic data		Lena						2022	EN			Tetrao urogallus	no
BOE-A-2022-4908:D-BD:1385	detected	BOE-A-2022-4908	Animalia	Chordata	Mammalia	Carnivora	Ursidae	Ursus	Ursus arctos	species	bibliographic data		Lena						2022	EN			Ursus arctos	no
BOE-A-2022-4004:D-BD:1386	detected	BOE-A-2022-4004	Animalia	Chordata	Aves	Accipitriformes	Accipitridae	Aquila	Aquila fasciata	species	bibliographic data								2022	VU			águila perdicera	no
BOE-A-2022-4004:D-PBR:1387	detected	BOE-A-2022-4004	Animalia	Chordata	Aves	Accipitriformes	Accipitridae	Milvus	Milvus milvus	species	PBR	MaterialCitation	Jarafuel	39.127	-1.137	4500	WGS84		2022	EN			milano real	no
BOE-A-2022-4004:D-BD:1388	detected	BOE-A-2022-4004	Animalia	Chordata	Mammalia	Chiroptera	Vespertilionidae	Myotis	Myotis emarginatus	species	bibliographic data								2022	VU			Myotis emarginatus	no
BOE-A-2022-4004:D-BD:1389	detected	BOE-A-2022-4004	Animalia	Chordata	Mammalia	Chiroptera	Rhinolophidae	Rhinolophus	Rhinolophus ferrumequinum	species	bibliographic data								2022	VU			Rhinolophus ferrumequinum	no
BOE-A-2022-3584:D-BD:1390	detected	BOE-A-2022-3584	Animalia	Chordata	Mammalia	Soricomorpha	Talpidae	Galemys	Galemys pyrenaicus	species	bibliographic data								2022	VU	No especifica		desmán ibérico	no
BOE-A-2022-3583:D-BD:1391	detected	BOE-A-2022-3583	Animalia	Chordata	Actinopterygii	Cyprinodontiformes	Cyprinodontidae	Aphanius	Aphanius iberus	species	bibliographic data								2022	EN	Parc Natural del Delta de l’Ebre		fartet	no
BOE-A-2022-3583:D-BD:1392	detected	BOE-A-2022-3583	Animalia	Chordata	Reptilia	Testudines	Cheloniidae	Caretta	Caretta caretta	species	bibliographic data								2022	VU	Parc Natural del Delta de l’Ebre		Caretta caretta	no
BOE-A-2022-3583:D-BD:1393	detected	BOE-A-2022-3583	Animalia	Chordata	Aves	Charadriiformes	Charadriidae	Charadrius	Charadrius alexandrinus	species	bibliographic data								2022	VU	Parc Natural del Delta de l’Ebre		Charadrius alexandrinus	no
BOE-A-2022-3583:D-BD:1394	detected	BOE-A-2022-3583	Animalia	Chordata	Reptilia	Testudines	Emydidae	Emys	Emys orbicularis	species	bibliographic data								2022	VU	Parc Natural del Delta de l’Ebre		Emys orbicularis	no
BOE-A-2022-252:D-BD:1395	detected	BOE-A-2022-252	Animalia	Chordata	Aves	Accipitriformes	Accipitridae	Aquila	Aquila adalberti	species	bibliographic data		Helechosa de los Montes						2022	EN	Zona de campeo		Águila imperial ibérica	no
BOE-A-2022-24660:D-PBR:1396	detected	BOE-A-2022-24660	Animalia	Chordata	Aves	Accipitriformes	Accipitridae	Circus	Circus pygargus	species	PBR	MaterialCitation	Bercero	41.546	-5.098	2000	WGS84		2022	VU		6	Circus pygargus	no
BOE-A-2022-24660:D-BD:1397	detected	BOE-A-2022-24660	Animalia	Chordata	Aves	Accipitriformes	Accipitridae	Milvus	Milvus milvus	species	bibliographic data		Bercero	41.546	-5.098	2000	WGS84		2022	EN			Milvus milvus	no
BOE-A-2022-24660:D-BD:1398	detected	BOE-A-2022-24660	Animalia	Chordata	Mammalia	Chiroptera	Vespertilionidae	Nyctalus	Nyctalus noctula	species	bibliographic data		Bercero	41.546	-5.098	2000	WGS84		2022	VU	Servicio Territorial de Medio Ambiente de Valladolid		Nyctalus noctula	no
BOE-A-2022-24660:D-PBR:1399	detected	BOE-A-2022-24660	Animalia	Chordata	Aves	Pteroclidiformes	Pteroclididae	Pterocles	Pterocles alchata	species	PBR	MaterialCitation	Bercero	41.546	-5.098	2000	WGS84		2022	VU			Pterocles alchata	no
BOE-A-2022-24660:D-PBR:1400	detected	BOE-A-2022-24660	Animalia	Chordata	Aves	Pteroclidiformes	Pteroclididae	Pterocles	Pterocles orientalis	species	PBR	MaterialCitation	Bercero	41.546	-5.098	2000	WGS84		2022	VU			Pterocles orientalis	no
BOE-A-2022-24659:D-BD:1401	detected	BOE-A-2022-24659	Animalia	Chordata	Aves	Accipitriformes	Accipitridae	Aquila	Aquila fasciata	species	bibliographic data								2022	VU	Plan de Recuperación del águila perdicera		águila perdicera	no
BOE-A-2022-24659:D-PBR:1402	detected	BOE-A-2022-24659	Animalia	Chordata	Aves	Accipitriformes	Accipitridae	Circus	Circus pygargus	species	PBR	MaterialCitation	Villarrubia de Santiago	39.962	-3.295	2000	WGS84	2020-2021	2020/2021	VU			Circus pygargus	no
BOE-A-2022-24659:DE:91	detection error	BOE-A-2022-24659	Animalia	Chordata	Mammalia	Cetacea	Delphinidae	Orcinus	Orcinus orca		error									VU
BOE-A-2022-24659:D-PBR:1403	detected	BOE-A-2022-24659	Animalia	Chordata	Aves	Pteroclidiformes	Pteroclididae	Pterocles	Pterocles alchata	species	PBR	MaterialCitation	Villarrubia de Santiago	39.962	-3.295	2000	WGS84	2020-2021	2020/2021	VU			Pterocles alchata	no
BOE-A-2022-24659:D-PBR:1404	detected	BOE-A-2022-24659	Animalia	Chordata	Aves	Pteroclidiformes	Pteroclididae	Pterocles	Pterocles orientalis	species	PBR	MaterialCitation	Villarrubia de Santiago	39.962	-3.295	2000	WGS84	2020-2021	2020/2021	VU			Pterocles orientalis	no
BOE-A-2022-24659:D-PBR:1405	detected	BOE-A-2022-24659	Animalia	Chordata	Aves	Otidiformes	Otididae	Tetrax	Tetrax tetrax	species	PBR	MaterialCitation	Villarrubia de Santiago	39.962	-3.295	2000	WGS84	2020-2021	2020/2021	EN			Tetrax tetrax	no
BOE-A-2022-24658:D-PBR:1406	detected	BOE-A-2022-24658	Animalia	Chordata	Aves	Accipitriformes	Accipitridae	Aquila	Aquila adalberti	species	PBR	MaterialCitation	Tarazona	41.863	-1.647	15000	WGS84		2022	EN			Aquila adalberti	no
BOE-A-2022-24658:D-PBR:1407	detected	BOE-A-2022-24658	Animalia	Chordata	Aves	Accipitriformes	Accipitridae	Aquila	Aquila adalberti	species	PBR	MaterialCitation	Ainzón	41.758	-1.507	6000	WGS84		2022	EN			Aquila adalberti	no
BOE-A-2022-24658:D-BD:1408	detected	BOE-A-2022-24658	Animalia	Chordata	Aves	Accipitriformes	Accipitridae	Aquila	Aquila fasciata	species	bibliographic data		Ainzón	41.758	-1.507	6000	WGS84		2022	VU	INAGA		Aquila fasciata	no
BOE-A-2022-24658:D-BD:1409	detected	BOE-A-2022-24658	Animalia	Chordata	Mammalia	Chiroptera	Vespertilionidae	Barbastella	Barbastella barbastellus	species	bibliographic data								2022	LESRPE			Barbastella barbastellus	no
BOE-A-2022-24658:D-BD:1410	detected	BOE-A-2022-24658	Animalia	Chordata	Aves	Passeriformes	Alaudidae	Chersophilus	Chersophilus duponti	species	bibliographic data		Ainzón	41.758	-1.507	6000	WGS84		2022	EN	INAGA		Chersophilus duponti	no
BOE-A-2022-24658:D-PBR:1411	detected	BOE-A-2022-24658	Animalia	Chordata	Aves	Accipitriformes	Accipitridae	Circus	Circus pygargus	species	PBR	MaterialCitation	Ainzón	41.758	-1.507	6000	WGS84		2022	VU			Circus pygargus	no
BOE-A-2022-24658:D-PBR:1412	detected	BOE-A-2022-24658	Animalia	Chordata	Mammalia	Chiroptera	Vespertilionidae	Eptesicus	Eptesicus serotinus	species	PBR	MaterialCitation	Ainzón	41.778	-1.514	2000	WGS84	2020	2020	LESRPE			Eptesicus serotinus	no
BOE-A-2022-24658:D-PBR:1413	detected	BOE-A-2022-24658	Animalia	Chordata	Mammalia	Chiroptera	Vespertilionidae	Eptesicus	Eptesicus serotinus	species	PBR	MaterialCitation	Fuendejalón	41.742	-1.504	1500	WGS84	2020	2020	LESRPE			Eptesicus serotinus	no
BOE-A-2022-24658:D-PBR:1414	detected	BOE-A-2022-24658	Animalia	Chordata	Mammalia	Chiroptera	Vespertilionidae	Hypsugo	Hypsugo savii	species	PBR	MaterialCitation	Ainzón	41.778	-1.514	2000	WGS84	2020	2020	LESRPE			Hypsugo savii	no
BOE-A-2022-24658:D-PBR:1415	detected	BOE-A-2022-24658	Animalia	Chordata	Mammalia	Chiroptera	Vespertilionidae	Hypsugo	Hypsugo savii	species	PBR	MaterialCitation	Fuendejalón	41.742	-1.504	1500	WGS84	2020	2020	LESRPE			Hypsugo savii	no
BOE-A-2022-24658:D-PBR:1416	detected	BOE-A-2022-24658	Animalia	Chordata	Aves	Accipitriformes	Accipitridae	Milvus	Milvus milvus	species	PBR	MaterialCitation	Tarazona	41.863	-1.647	15000	WGS84		2022	EN			Milvus milvus	no
BOE-A-2022-24658:D-PBR:1417	detected	BOE-A-2022-24658	Animalia	Chordata	Aves	Accipitriformes	Accipitridae	Milvus	Milvus milvus	species	PBR	MaterialCitation	Ainzón	41.758	-1.507	6000	WGS84		2022	EN			Milvus milvus	no
BOE-A-2022-24658:D-BD:1418	detected	BOE-A-2022-24658	Animalia	Chordata	Mammalia	Carnivora	Mustelidae	Mustela	Mustela lutreola	species	bibliographic data		Malón	41.965	-1.676	8000	WGS84		2022	EN			Mustela lutreola	no
BOE-A-2022-24658:D-PBR:1419	detected	BOE-A-2022-24658	Animalia	Chordata	Aves	Accipitriformes	Accipitridae	Neophron	Neophron percnopterus	species	PBR	MaterialCitation	Ainzón	41.758	-1.507	6000	WGS84		2022	VU			Neophron percnopterus	no
BOE-A-2022-24658:D-PBR:1420	detected	BOE-A-2022-24658	Animalia	Chordata	Mammalia	Chiroptera	Vespertilionidae	Nyctalus	Nyctalus leisleri	species	PBR	MaterialCitation	Ainzón	41.778	-1.514	2000	WGS84	2020	2020	LESRPE			Nyctalus leisleri	no
BOE-A-2022-24658:ND-PBR:57	not detected	BOE-A-2022-24658	Animalia	Chordata	Mammalia	Chiroptera	Vespertilionidae	Pipistrellus	Pipistrellus kuhlii	species	PBR	MaterialCitation	Ainzón	41.778	-1.514	2000	WGS84	2020	2020	LESRPE			Pipistrellus kuhlii	no
BOE-A-2022-24658:ND-PBR:58	not detected	BOE-A-2022-24658	Animalia	Chordata	Mammalia	Chiroptera	Vespertilionidae	Pipistrellus	Pipistrellus kuhlii	species	PBR	MaterialCitation	Fuendejalón	41.742	-1.504	1500	WGS84	2020	2020	LESRPE			Pipistrellus kuhlii	no
BOE-A-2022-24658:D-PBR:1421	detected	BOE-A-2022-24658	Animalia	Chordata	Mammalia	Chiroptera	Vespertilionidae	Pipistrellus	Pipistrellus pipistrellus	species	PBR	MaterialCitation	Ainzón	41.778	-1.514	2000	WGS84	2020	2020	LESRPE			Pipistrellus pipistrellus	no
BOE-A-2022-24658:D-PBR:1422	detected	BOE-A-2022-24658	Animalia	Chordata	Mammalia	Chiroptera	Vespertilionidae	Pipistrellus	Pipistrellus pipistrellus	species	PBR	MaterialCitation	Fuendejalón	41.742	-1.504	1500	WGS84	2020	2020	LESRPE			Pipistrellus pipistrellus	no
BOE-A-2022-24658:D-PBR:1423	detected	BOE-A-2022-24658	Animalia	Chordata	Mammalia	Chiroptera	Vespertilionidae	Pipistrellus	Pipistrellus pygmaeus	species	PBR	MaterialCitation	Ainzón	41.778	-1.514	2000	WGS84	2020	2020	LESRPE			Pipistrellus pygmaeus	no
BOE-A-2022-24658:D-PBR:1424	detected	BOE-A-2022-24658	Animalia	Chordata	Mammalia	Chiroptera	Vespertilionidae	Pipistrellus	Pipistrellus pygmaeus	species	PBR	MaterialCitation	Fuendejalón	41.742	-1.504	1500	WGS84	2020	2020	LESRPE			Pipistrellus pygmaeus	no
BOE-A-2022-24658:D-PBR:1425	detected	BOE-A-2022-24658	Animalia	Chordata	Aves	Pteroclidiformes	Pteroclididae	Pterocles	Pterocles alchata	species	PBR	MaterialCitation	Ainzón	41.758	-1.507	6000	WGS84		2022	VU			Pterocles alchata	no
BOE-A-2022-24658:D-PBR:1426	detected	BOE-A-2022-24658	Animalia	Chordata	Aves	Pteroclidiformes	Pteroclididae	Pterocles	Pterocles orientalis	species	PBR	MaterialCitation	Ainzón	41.758	-1.507	6000	WGS84		2022	VU			Pterocles orientalis	no
BOE-A-2022-24658:D-PBR:1427	detected	BOE-A-2022-24658	Animalia	Chordata	Mammalia	Chiroptera	Rhinolophidae	Rhinolophus	Rhinolophus euryale	species	PBR	MaterialCitation	Ainzón	41.778	-1.514	2000	WGS84	2020	2020	VU			Rhinolophus euryale	no
BOE-A-2022-24658:D-PBR:1428	detected	BOE-A-2022-24658	Animalia	Chordata	Mammalia	Chiroptera	Rhinolophidae	Rhinolophus	Rhinolophus ferrumequinum	species	PBR	MaterialCitation	Fuendejalón	41.742	-1.504	1500	WGS84	2020	2020	VU			Rhinolophus ferrumequinum	no
BOE-A-2022-24658:D-PBR:1429	detected	BOE-A-2022-24658	Animalia	Chordata	Mammalia	Chiroptera	Rhinolophidae	Rhinolophus	Rhinolophus ferrumequinum	species	PBR	MaterialCitation	Ainzón	41.778	-1.514	2000	WGS84	2020	2020	VU			Rhinolophus ferrumequinum	no
BOE-A-2022-24658:DE:92	detection error	BOE-A-2022-24658	Animalia	Chordata	Actinopterygii	Perciformes	Blenniidae	Salaria	Salaria fluviatilis		error									VU
BOE-A-2022-24658:D-PBR:1430	detected	BOE-A-2022-24658	Animalia	Chordata	Mammalia	Chiroptera	Molossidae	Tadarida	Tadarida teniotis	species	PBR	MaterialCitation	Ainzón	41.778	-1.514	2000	WGS84	2020	2020	LESRPE			Tadarida teniotis	no
BOE-A-2022-24658:D-PBR:1431	detected	BOE-A-2022-24658	Animalia	Chordata	Mammalia	Chiroptera	Molossidae	Tadarida	Tadarida teniotis	species	PBR	MaterialCitation	Fuendejalón	41.742	-1.504	1500	WGS84	2020	2020	LESRPE			Tadarida teniotis	no
BOE-A-2022-24658:D-BD:1432	detected	BOE-A-2022-24658	Animalia	Chordata	Aves	Otidiformes	Otididae	Tetrax	Tetrax tetrax	species	bibliographic data		Ainzón	41.758	-1.507	6000	WGS84		2022	EN	INAGA		Tetrax tetrax	no
BOE-A-2022-2446:D-BD:1433	detected	BOE-A-2022-2446	Animalia	Chordata	Actinopterygii	Cypriniformes	Cyprinidae	Anaecypris	Anaecypris hispanica	species	bibliographic data		Huelva						2022	EN			Anaecypris hispanica	no
BOE-A-2022-2446:ND-BD:59	not detected	BOE-A-2022-2446	Animalia	Chordata	Aves	Accipitriformes	Accipitridae	Aquila	Aquila adalberti	species	bibliographic data		Huelva						2022	EN	Plan de Conservación del águila imperial		Águila Imperial	no
BOE-A-2022-2446:D-BD:1434	detected	BOE-A-2022-2446	Animalia	Chordata	Reptilia	Testudines	Emydidae	Emys	Emys orbicularis	species	bibliographic data		Huelva						2022	VU			Emys orbicularis	no
BOE-A-2022-2446:D-BD:1435	detected	BOE-A-2022-2446	Animalia	Chordata	Mammalia	Carnivora	Felidae	Lynx	Lynx pardinus	species	bibliographic data		Huelva						2022	EN			Lynx pardinus	no
BOE-A-2022-2446:D-BD:1436	detected	BOE-A-2022-2446	Animalia	Chordata	Petromyzonti	Petromyzontiformes	Petromyzontidae	Petromyzon	Petromyzon marinus	species	bibliographic data		Huelva						2022	EN			Petromyzon marinus	no
BOE-A-2022-2446:D-BD:1437	detected	BOE-A-2022-2446	Animalia	Chordata	Actinopterygii	Perciformes	Blenniidae	Salaria	Salaria fluviatilis	species	bibliographic data		Huelva						2022	VU			Salaria fluviatilis	no
BOE-A-2022-2445:D-PBR:1438	detected	BOE-A-2022-2445	Animalia	Chordata	Aves	Accipitriformes	Accipitridae	Circus	Circus pygargus	species	PBR	MaterialCitation	Manzanares	39.07	-3.29	6800	WGS84	2019-2020	2019/2020	VU			Circus pygargus	no
BOE-A-2022-2445:D-PBR:1439	detected	BOE-A-2022-2445	Animalia	Chordata	Aves	Accipitriformes	Accipitridae	Milvus	Milvus milvus	species	PBR	MaterialCitation	Manzanares	39.07	-3.29	6800	WGS84	2019-2020	2019/2020	EN			Milvus milvus	no
BOE-A-2022-2445:D-PBR:1440	detected	BOE-A-2022-2445	Animalia	Chordata	Aves	Pteroclidiformes	Pteroclididae	Pterocles	Pterocles alchata	species	PBR	MaterialCitation	Manzanares	39.07	-3.29	6800	WGS84	2019-2020	2019/2020	VU			Pterocles alchata	no
BOE-A-2022-2445:D-PBR:1441	detected	BOE-A-2022-2445	Animalia	Chordata	Aves	Otidiformes	Otididae	Tetrax	Tetrax tetrax	species	PBR	MaterialCitation	Manzanares	39.07	-3.29	6800	WGS84	2019-2020	2019/2020	EN			Tetrax tetrax	no
BOE-A-2022-24404:D-PBR:1442	detected	BOE-A-2022-24404	Animalia	Chordata	Aves	Accipitriformes	Accipitridae	Aegypius	Aegypius monachus	species	PBR	MaterialCitation	Puebla de Guzmán	37.562	-7.23	2200	WGS84		2022	VU		53	Aegypius monachus	no
BOE-A-2022-24404:D-PBR:1443	detected	BOE-A-2022-24404	Animalia	Chordata	Aves	Accipitriformes	Accipitridae	Aquila	Aquila fasciata	species	PBR	MaterialCitation	Puebla de Guzmán	37.562	-7.23	2200	WGS84		2022	VU		3	Aquila fasciata	no
BOE-A-2022-24404:D-BD:1444	detected	BOE-A-2022-24404	Animalia	Chordata	Mammalia	Carnivora	Felidae	Lynx	Lynx pardinus	species	bibliographic data								2022	EN	Plan de Conservación del lince ibérico		lince ibérico	no
BOE-A-2022-24404:D-PBR:1445	detected	BOE-A-2022-24404	Animalia	Chordata	Aves	Accipitriformes	Accipitridae	Milvus	Milvus milvus	species	PBR	MaterialCitation	Puebla de Guzmán	37.562	-7.23	2200	WGS84		2022	EN		75	Milvus milvus	no
BOE-A-2022-24404:D-BD:1446	detected	BOE-A-2022-24404	Animalia	Chordata	Mammalia	Chiroptera	Miniopteridae	Miniopterus	Miniopterus schreibersii	species	bibliographic data								2022	VU			Miniopterus schreibersii	no
BOE-A-2022-24404:D-BD:1447	detected	BOE-A-2022-24404	Animalia	Chordata	Mammalia	Chiroptera	Vespertilionidae	Myotis	Myotis blythii	species	bibliographic data								2022	VU			Myotis blythii	no
BOE-A-2022-24404:D-BD:1448	detected	BOE-A-2022-24404	Animalia	Chordata	Mammalia	Chiroptera	Vespertilionidae	Myotis	Myotis daubentonii	species	bibliographic data								2022	LESRPE			Myotis daubentoni	no
BOE-A-2022-24404:D-BD:1449	detected	BOE-A-2022-24404	Animalia	Chordata	Mammalia	Chiroptera	Vespertilionidae	Myotis	Myotis myotis	species	bibliographic data								2022	VU			Myotis myotis	no
BOE-A-2022-24404:D-PBR:1450	detected	BOE-A-2022-24404	Animalia	Chordata	Aves	Accipitriformes	Pandionidae	Pandion	Pandion haliaetus	species	PBR	MaterialCitation	Puebla de Guzmán	37.562	-7.23	2200	WGS84		2022	VU		1	Pandion haliaetus	no
BOE-A-2022-24404:D-BD:1451	detected	BOE-A-2022-24404	Animalia	Chordata	Mammalia	Chiroptera	Rhinolophidae	Rhinolophus	Rhinolophus ferrumequinum	species	bibliographic data								2022	VU			Rhinolophus ferrumequinum	no
BOE-A-2022-24404:D-BD:1452	detected	BOE-A-2022-24404	Animalia	Chordata	Mammalia	Chiroptera	Rhinolophidae	Rhinolophus	Rhinolophus hipposideros	species	bibliographic data								2022	LESRPE			Rhinolophus hipposideros	no
BOE-A-2022-24404:D-BD:1453	detected	BOE-A-2022-24404	Animalia	Chordata	Aves	Otidiformes	Otididae	Tetrax	Tetrax tetrax	species	bibliographic data		Puebla de Guzmán	37.562	-7.23	2200	WGS84		2022	EN			Tetrax tetrax	no
BOE-A-2022-24404:D-A:1454	detected	BOE-A-2022-24404	Animalia	Chordata	Aves	Otidiformes	Otididae	Tetrax	Tetrax tetrax	species	absence		Puebla de Guzmán	37.562	-7.23	2200	WGS84		2022	EN			Tetrax tetrax	no
BOE-A-2022-23739:DE:93	detection error	BOE-A-2022-23739	Animalia	Chordata	Mammalia	Cetacea	Delphinidae	Orcinus	Orcinus orca		error									VU
BOE-A-2022-23029:D-BD:1455	detected	BOE-A-2022-23029	Animalia	Chordata	Aves	Passeriformes	Alaudidae	Chersophilus	Chersophilus duponti	species	bibliographic data								2022	EN			ricotí	no
BOE-A-2022-23029:D-BD:1456	detected	BOE-A-2022-23029	Animalia	Chordata	Aves	Accipitriformes	Accipitridae	Circus	Circus pygargus	species	bibliographic data								2022	VU	Dirección General de Biodiversidad de La Rioja		aguilucho cenizo	no
BOE-A-2022-23029:D-BD:1457	detected	BOE-A-2022-23029	Animalia	Chordata	Aves	Piciformes	Picidae	Dendrocopos	Dendrocopos leucotos	species	bibliographic data								2022	EN			pico dorsiblanco	no
BOE-A-2022-23029:D-BD:1458	detected	BOE-A-2022-23029	Animalia	Chordata	Aves	Accipitriformes	Accipitridae	Gypaetus	Gypaetus barbatus	species	bibliographic data								2022	EN	Fundación para la Conservación del Quebrantahuesos		Quebrantahuesos	no
BOE-A-2022-23029:D-BD:1459	detected	BOE-A-2022-23029	Animalia	Chordata	Mammalia	Carnivora	Felidae	Lynx	Lynx pardinus	species	bibliographic data								2022	EN	Dirección General de Biodiversidad, Bosques y Desertificación del MITERD		lince ibérico	no
BOE-A-2022-23029:D-BD:1460	detected	BOE-A-2022-23029	Animalia	Chordata	Aves	Pteroclidiformes	Pteroclididae	Pterocles	Pterocles orientalis	species	bibliographic data								2022	VU	Dirección General de Biodiversidad de La Rioja		ortega	no
BOE-A-2022-23029:D-BD:1461	detected	BOE-A-2022-23029	Animalia	Chordata	Aves	Otidiformes	Otididae	Tetrax	Tetrax tetrax	species	bibliographic data								2022	EN	Dirección General de Biodiversidad de La Rioja		sisón común	no
BOE-A-2022-23029:D-BD:1462	detected	BOE-A-2022-23029	Animalia	Chordata	Mammalia	Carnivora	Ursidae	Ursus	Ursus arctos	species	bibliographic data								2022	EN	Dirección General de Biodiversidad, Bosques y Desertificación del MITERD		oso pardo	no
BOE-A-2022-22664:DE:94	detection error	BOE-A-2022-22664	Animalia	Chordata	Mammalia	Chiroptera	Vespertilionidae	Eptesicus	Eptesicus isabellinus		error									LESRPE			murciélago hortelano (Eptesicus isabellinus)
BOE-A-2022-22664:DE:95	detection error	BOE-A-2022-22664	Animalia	Chordata	Mammalia	Chiroptera	Vespertilionidae	Eptesicus	Eptesicus serotinus		error									LESRPE			murciélago hortelano (Eptesicus isabellinus)
BOE-A-2022-22664:D-PBR:1463	detected	BOE-A-2022-22664	Animalia	Chordata	Aves	Passeriformes	Muscicapidae	Erythropygia	Erythropygia galactotes	species	PBR	MaterialCitation	Cartagena	37.711	-1.111	12000	WGS84	2020-2021	2020/2021	VU			Cercotrichas galactotes	no
BOE-A-2022-22664:D-PBR:1464	detected	BOE-A-2022-22664	Animalia	Chordata	Mammalia	Chiroptera	Vespertilionidae	Pipistrellus	Pipistrellus pipistrellus	species	PBR	MaterialCitation	Cartagena	37.711	-1.111	2000	WGS84	2020-2021	2020/2021	LESRPE			Pipistrellus pipistrellus	no
BOE-A-2022-22664:D-PBR:1465	detected	BOE-A-2022-22664	Animalia	Chordata	Mammalia	Chiroptera	Vespertilionidae	Pipistrellus	Pipistrellus pygmaeus	species	PBR	MaterialCitation	Cartagena	37.715	-1.103	2000	WGS84	2020-2021	2020/2021	LESRPE			Pipistrellus pygmaeus	no
BOE-A-2022-22664:DE:96	detection error	BOE-A-2022-22664	Animalia	Chordata	Actinopterygii	Perciformes	Blenniidae	Salaria	Salaria fluviatilis		error									VU
BOE-A-2022-22664:D-PBR:1466	detected	BOE-A-2022-22664	Animalia	Chordata	Mammalia	Chiroptera	Molossidae	Tadarida	Tadarida teniotis	species	PBR	MaterialCitation	Cartagena	37.715	-1.103	2000	WGS84	2020-2021	2020/2021	LESRPE			Tadarida teniotis	no
BOE-A-2022-22664:DE:97	detection error	BOE-A-2022-22664	Animalia	Chordata	Aves	Charadriiformes	Turnicidae	Turnix	Turnix sylvaticus		error									EN			avetorillo
BOE-A-2022-22449:D-PBR:1467	detected	BOE-A-2022-22449	Animalia	Chordata	Mammalia	Chiroptera	Vespertilionidae	Hypsugo	Hypsugo savii	species	PBR	MaterialCitation	Castalla	38.562	-0.617	3000	WGS84	2020-2021	2020/2021	LESRPE			Hypsugo savii	no
BOE-A-2022-22449:DE:98	detection error	BOE-A-2022-22449	Animalia	Chordata	Mammalia	Cetacea	Delphinidae	Orcinus	Orcinus orca		error									VU
BOE-A-2022-22449:D-PBR:1468	detected	BOE-A-2022-22449	Animalia	Chordata	Mammalia	Chiroptera	Vespertilionidae	Pipistrellus	Pipistrellus pipistrellus	species	PBR	MaterialCitation	Castalla	38.562	-0.617	3000	WGS84	2020-2021	2020/2021	LESRPE			Pipistrellus pipistrellus	no
BOE-A-2022-22448:D-PBR:1469	detected	BOE-A-2022-22448	Animalia	Chordata	Aves	Accipitriformes	Accipitridae	Circus	Circus pygargus	species	PBR	MaterialCitation	Villalba de Guardo	42.708	-4.857	10000	WGS84		2022	VU			aguilucho cenizo	no
BOE-A-2022-22448:D-BD:1470	detected	BOE-A-2022-22448	Animalia	Chordata	Mammalia	Soricomorpha	Talpidae	Galemys	Galemys pyrenaicus	species	bibliographic data		Villalba de Guardo	42.708	-4.857	10000	WGS84		2022	VU	No especifica		Galemys pyrenaicus	no
BOE-A-2022-22448:D-PBR:1471	detected	BOE-A-2022-22448	Animalia	Chordata	Aves	Accipitriformes	Accipitridae	Milvus	Milvus milvus	species	PBR	MaterialCitation	Villalba de Guardo	42.708	-4.857	10000	WGS84		2022	EN			Milvus milvus	no
BOE-A-2022-22448:D-PBR:1472	detected	BOE-A-2022-22448	Animalia	Chordata	Mammalia	Chiroptera	Miniopteridae	Miniopterus	Miniopterus schreibersii	species	PBR	MaterialCitation	Villalba de Guardo	42.708	-4.857	10000	WGS84		2022	VU			murciélago de cueva	no
BOE-A-2022-22448:D-PBR:1473	detected	BOE-A-2022-22448	Animalia	Chordata	Mammalia	Chiroptera	Vespertilionidae	Myotis	Myotis myotis	species	PBR	MaterialCitation	Villalba de Guardo	42.708	-4.857	10000	WGS84		2022	VU			Myotis myotis	no
BOE-A-2022-22448:D-PBR:1474	detected	BOE-A-2022-22448	Animalia	Chordata	Aves	Accipitriformes	Accipitridae	Neophron	Neophron percnopterus	species	PBR	MaterialCitation	Villalba de Guardo	42.708	-4.857	10000	WGS84		2022	VU			Neophron percnopterus	no
BOE-A-2022-22448:DE:99	detection error	BOE-A-2022-22448	Animalia	Chordata	Mammalia	Chiroptera	Vespertilionidae	Plecotus	Plecotus austriacus		error									LESRPE			meridional
BOE-A-2022-22448:D-PBR:1475	detected	BOE-A-2022-22448	Animalia	Chordata	Mammalia	Chiroptera	Rhinolophidae	Rhinolophus	Rhinolophus ferrumequinum	species	PBR	MaterialCitation	Villalba de Guardo	42.708	-4.857	10000	WGS84		2022	VU			murciélago grande de herradura	no
BOE-A-2022-22447:D-BD:1476	detected	BOE-A-2022-22447	Animalia	Chordata	Reptilia	Testudines	Cheloniidae	Caretta	Caretta caretta	species	bibliographic data		Almonte						2022	VU	Subdirección General de Biodiversidad Terrestre y Marina		Caretta caretta	no
BOE-A-2022-22447:D-BD:1477	detected	BOE-A-2022-22447	Animalia	Chordata	Aves	Charadriiformes	Laridae	Ichthyaetus	Ichthyaetus audouinii	species	bibliographic data		Almonte						2022	VU	ZEPA		Larus audouinii	no
BOE-A-2022-22447:D-BD:1478	detected	BOE-A-2022-22447	Animalia	Chordata	Aves	Procellariiformes	Procellariidae	Puffinus	Puffinus mauretanicus	species	bibliographic data		Huelva						2022	EN	ZEPA ES0000500		Puffinus mauretanicus	no
BOE-A-2022-22447:D-BD:1479	detected	BOE-A-2022-22447	Animalia	Chordata	Reptilia	Testudines	Testudinidae	Testudo	Testudo graeca	species	bibliographic data		Almonte						2022	VU	Parque Nacional de Doñana		Testudo graeca	no
BOE-A-2022-22447:D-BD:1480	detected	BOE-A-2022-22447	Animalia	Chordata	Mammalia	Cetacea	Delphinidae	Tursiops	Tursiops truncatus	species	bibliographic data		Almonte						2022	VU	Subdirección General de Biodiversidad Terrestre y Marina		Tursiops truncatus	no
BOE-A-2022-22446:D-A:1481	detected	BOE-A-2022-22446	Animalia	Chordata	Aves	Accipitriformes	Accipitridae	Aquila	Aquila fasciata	species	absence		Mula						2022	VU			Aquila fasciata	no
BOE-A-2022-22446:D-PBR:1482	detected	BOE-A-2022-22446	Animalia	Chordata	Mammalia	Chiroptera	Vespertilionidae	Myotis	Myotis blythii	species	PBR	MaterialCitation	Mula	38.061	-1.525	1700	WGS84		2022	VU			Myotis blythii	no
BOE-A-2022-22446:ND-PBR:60	not detected	BOE-A-2022-22446	Animalia	Chordata	Mammalia	Chiroptera	Vespertilionidae	Myotis	Myotis capaccinii	species	PBR	MaterialCitation	Mula	38.061	-1.525	1700	WGS84		2022	EN			Myotis capaccinni	no
BOE-A-2022-22446:D-PBR:1483	detected	BOE-A-2022-22446	Animalia	Chordata	Mammalia	Chiroptera	Vespertilionidae	Myotis	Myotis myotis	species	PBR	MaterialCitation	Mula	38.061	-1.525	1700	WGS84		2022	VU			Myotis myotis	no
BOE-A-2022-22446:D-PBR:1484	detected	BOE-A-2022-22446	Animalia	Chordata	Mammalia	Chiroptera	Vespertilionidae	Nyctalus	Nyctalus noctula	species	PBR	MaterialCitation	Mula	38.061	-1.525	1700	WGS84		2022	VU			Nyctalus noctula	no
BOE-A-2022-22446:D-PBR:1485	detected	BOE-A-2022-22446	Animalia	Chordata	Mammalia	Chiroptera	Rhinolophidae	Rhinolophus	Rhinolophus euryale	species	PBR	MaterialCitation	Mula	38.061	-1.525	1700	WGS84		2022	VU			Rhinolophus euryale	no
BOE-A-2022-22446:D-PBR:1486	detected	BOE-A-2022-22446	Animalia	Chordata	Mammalia	Chiroptera	Rhinolophidae	Rhinolophus	Rhinolophus ferrumequinum	species	PBR	MaterialCitation	Mula	38.061	-1.525	1700	WGS84		2022	VU			Rhinolophus ferrumequinum	no
BOE-A-2022-22446:D-PBR:1487	detected	BOE-A-2022-22446	Animalia	Chordata	Mammalia	Chiroptera	Rhinolophidae	Rhinolophus	Rhinolophus hipposideros	species	PBR	MaterialCitation	Mula	38.061	-1.525	1700	WGS84		2022	LESRPE			Rhinolophus hipposideros	no
BOE-A-2022-22445:D-BD:1488	detected	BOE-A-2022-22445	Animalia	Chordata	Aves	Accipitriformes	Accipitridae	Circus	Circus pygargus	species	bibliographic data								2022	VU	Servicio Territorial de Medio Ambiente de Valladolid de la Junta de Castilla y León		Circus pygargus	no
BOE-A-2022-22445:D-BD:1489	detected	BOE-A-2022-22445	Animalia	Chordata	Aves	Accipitriformes	Accipitridae	Milvus	Milvus milvus	species	bibliographic data								2022	EN	Servicio Territorial de Medio Ambiente de Valladolid de la Junta de Castilla y León		Milvus milvus	no
BOE-A-2022-22444:D-PBR:1490	detected	BOE-A-2022-22444	Animalia	Chordata	Aves	Accipitriformes	Accipitridae	Aquila	Aquila fasciata	species	PBR	MaterialCitation	Montemayor	37.654	-4.622	3000	WGS84	2019-2020	2019/2020	VU			Aquila fasciata	no
BOE-A-2022-22444:D-PBR:1491	detected	BOE-A-2022-22444	Animalia	Chordata	Aves	Accipitriformes	Accipitridae	Aquila	Aquila fasciata	species	PBR	MaterialCitation	Montilla	37.552	-4.544	12000	WGS84	2019-2020	2019/2020	VU			Aquila fasciata	no
BOE-A-2022-22444:D-PBR:1492	detected	BOE-A-2022-22444	Animalia	Chordata	Aves	Accipitriformes	Accipitridae	Circus	Circus pygargus	species	PBR	MaterialCitation	Montemayor	37.654	-4.622	3000	WGS84	2019-2020	2019/2020	VU		6	Circus pygargus	no
BOE-A-2022-22444:D-PBR:1493	detected	BOE-A-2022-22444	Animalia	Chordata	Aves	Accipitriformes	Accipitridae	Circus	Circus pygargus	species	PBR	MaterialCitation	Montilla	37.552	-4.544	12000	WGS84	2019-2020	2019/2020	VU			Circus pygargus	no
BOE-A-2022-22444:D-PBR:1494	detected	BOE-A-2022-22444	Animalia	Chordata	Aves	Passeriformes	Muscicapidae	Erythropygia	Erythropygia galactotes	species	PBR	MaterialCitation	Montemayor	37.654	-4.622	3000	WGS84	2019-2020	2019/2020	VU		24	alzacola	no
BOE-A-2022-22444:D-PBR:1495	detected	BOE-A-2022-22444	Animalia	Chordata	Aves	Passeriformes	Muscicapidae	Erythropygia	Erythropygia galactotes	species	PBR	MaterialCitation	Montilla	37.552	-4.544	12000	WGS84	2019-2020	2019/2020	VU			alzacola	no
BOE-A-2022-22444:D-PBR:1496	detected	BOE-A-2022-22444	Animalia	Chordata	Aves	Accipitriformes	Accipitridae	Milvus	Milvus milvus	species	PBR	MaterialCitation	Montemayor	37.654	-4.622	3000	WGS84	2019-2020	2019/2020	EN		39	Milvus milvus	no
BOE-A-2022-22444:D-PBR:1497	detected	BOE-A-2022-22444	Animalia	Chordata	Aves	Otidiformes	Otididae	Tetrax	Tetrax tetrax	species	PBR	MaterialCitation	Montemayor	37.654	-4.622	3000	WGS84	2019-2020	2019/2020	EN		3	Tetrax tetrax	no
BOE-A-2022-22443:D-BD:1498	detected	BOE-A-2022-22443	Animalia	Chordata	Aves	Accipitriformes	Accipitridae	Milvus	Milvus milvus	species	bibliographic data		Las Rozas de Valdearroyo	42.964	-4.034	1000	WGS84		2022	EN	Dirección General de Biodiversidad de Cantabria y de la Dirección General de Patrimonio Natural y Política Forestal de Castilla y León		milano real	no
BOE-A-2022-22443:D-BD:1499	detected	BOE-A-2022-22443	Animalia	Chordata	Aves	Accipitriformes	Accipitridae	Neophron	Neophron percnopterus	species	bibliographic data		Las Rozas de Valdearroyo	42.964	-4.034	1000	WGS84		2022	VU	Dirección General de Biodiversidad de Cantabria y de la Dirección General de Patrimonio Natural y Política Forestal de Castilla y León		alimoche común	no
BOE-A-2022-22443:D-BD:1500	detected	BOE-A-2022-22443	Animalia	Chordata	Mammalia	Chiroptera	Vespertilionidae	Nyctalus	Nyctalus lasiopterus	species	bibliographic data		Las Rozas de Valdearroyo	42.964	-4.034	1000	WGS84		2022	VU	SECEMU		Nyctalus lasiopterus	no
BOE-A-2022-22443:DE:100	detection error	BOE-A-2022-22443	Animalia	Chordata	Mammalia	Cetacea	Delphinidae	Orcinus	Orcinus orca		error									VU
BOE-A-2022-22442:D-BD:1501	detected	BOE-A-2022-22442	Animalia	Chordata	Mammalia	Cetacea	Balaenopteridae	Balaenoptera	Balaenoptera physalus	species	bibliographic data								2022	VU			Balaenoptera physalus	no
BOE-A-2022-22442:D-BD:1502	detected	BOE-A-2022-22442	Animalia	Chordata	Reptilia	Testudines	Cheloniidae	Caretta	Caretta caretta	species	bibliographic data								2022	VU			Caretta caretta	no
BOE-A-2022-22442:D-BD:1503	detected	BOE-A-2022-22442	Animalia	Chordata	Mammalia	Cetacea	Delphinidae	Delphinus	Delphinus delphis	species	bibliographic data								2022	VU			Delphinus delphis	no
BOE-A-2022-22442:D-BD:1504	detected	BOE-A-2022-22442	Animalia	Chordata	Reptilia	Testudines	Emydidae	Emys	Emys orbicularis	species	bibliographic data								2022	VU			Emys orbicularis	no
BOE-A-2022-22442:D-BD:1505	detected	BOE-A-2022-22442	Animalia	Chordata	Mammalia	Cetacea	Delphinidae	Globicephala	Globicephala melas	species	bibliographic data								2022	VU			Globicephala melas	no
BOE-A-2022-22442:D-BD:1506	detected	BOE-A-2022-22442	Animalia	Chordata	Mammalia	Carnivora	Mustelidae	Mustela	Mustela lutreola	species	bibliographic data								2022	EN			visón europeo	no
BOE-A-2022-22442:D-BD:1507	detected	BOE-A-2022-22442	Animalia	Chordata	Aves	Suliformes	Phalacrocoracidae	Phalacrocorax	Phalacrocorax aristotelis	species	bibliographic data								2022	VU			Phalacrocorax aristotelis	no
BOE-A-2022-22442:D-BD:1508	detected	BOE-A-2022-22442	Animalia	Chordata	Mammalia	Cetacea	Physeteridae	Physeter	Physeter macrocephalus	species	bibliographic data								2022	VU			Physeter macrocephalus	no
BOE-A-2022-22442:D-BD:1509	detected	BOE-A-2022-22442	Animalia	Chordata	Mammalia	Cetacea	Delphinidae	Tursiops	Tursiops truncatus	species	bibliographic data								2022	VU			Tursiops truncatus	no
BOE-A-2022-22441:D-BD:1510	detected	BOE-A-2022-22441	Animalia	Chordata	Aves	Accipitriformes	Accipitridae	Circus	Circus pygargus	species	bibliographic data		San Román de Hornija						2022	VU			aguilucho cenizo	no
BOE-A-2022-22441:D-BD:1511	detected	BOE-A-2022-22441	Animalia	Chordata	Aves	Accipitriformes	Accipitridae	Milvus	Milvus milvus	species	bibliographic data		San Román de Hornija	41.483	-5.287	3000	WGS84		2022	EN	No especifica		Milvus milvus	no
BOE-A-2022-22441:D-BD:1512	detected	BOE-A-2022-22441	Animalia	Chordata	Aves	Accipitriformes	Accipitridae	Milvus	Milvus milvus	species	bibliographic data		Bercero	41.51	-5.111	8500	WGS84		2022	EN	No especifica		Milvus milvus	no
BOE-A-2022-22441:ND-BD:61	not detected	BOE-A-2022-22441	Animalia	Chordata	Aves	Pteroclidiformes	Pteroclididae	Pterocles	Pterocles alchata	species	bibliographic data		San Román de Hornija						2022	VU			ganga ibérica	no
BOE-A-2022-22441:D-BD:1513	detected	BOE-A-2022-22441	Animalia	Chordata	Aves	Pteroclidiformes	Pteroclididae	Pterocles	Pterocles orientalis	species	bibliographic data		San Román de Hornija						2022	VU			ortega	no
BOE-A-2022-22440:D-PBR:1514	detected	BOE-A-2022-22440	Animalia	Chordata	Aves	Accipitriformes	Accipitridae	Aegypius	Aegypius monachus	species	PBR	MaterialCitation	Iglesias	42.291	-4.017	3000	WGS84	2019-2020	2019/2020	VU		84	Aegypius monachus	no
BOE-A-2022-22440:D-PBR:1515	detected	BOE-A-2022-22440	Animalia	Chordata	Aves	Accipitriformes	Accipitridae	Aquila	Aquila adalberti	species	PBR	MaterialCitation	Iglesias	42.291	-4.017	3000	WGS84	2019-2020	2019/2020	EN			Aquila adalberti	no
BOE-A-2022-22440:D-BD:1516	detected	BOE-A-2022-22440	Animalia	Chordata	Aves	Accipitriformes	Accipitridae	Aquila	Aquila fasciata	species	bibliographic data		Iglesias	42.29	-4.042		WGS84		2022	VU			águila perdicera	no
BOE-A-2022-22440:D-BD:1517	detected	BOE-A-2022-22440	Animalia	Chordata	Mammalia	Chiroptera	Vespertilionidae	Barbastella	Barbastella barbastellus	species	bibliographic data		Iglesias	42.29	-4.042		WGS84		2022	LESRPE			Barbastella barbastellus	no
BOE-A-2022-22440:D-PBR:1518	detected	BOE-A-2022-22440	Animalia	Chordata	Aves	Accipitriformes	Accipitridae	Circus	Circus pygargus	species	PBR	MaterialCitation	Iglesias	42.291	-4.017	3000	WGS84	2019-2020	2019/2020	VU		320	Circus pygargus	no
BOE-A-2022-22440:D-BD:1519	detected	BOE-A-2022-22440	Animalia	Chordata	Mammalia	Chiroptera	Vespertilionidae	Eptesicus	Eptesicus serotinus	species	bibliographic data		Iglesias	42.29	-4.042		WGS84		2022	LESRPE			murciélago hortelano	no
BOE-A-2022-22440:D-PBR:1520	detected	BOE-A-2022-22440	Animalia	Chordata	Aves	Accipitriformes	Accipitridae	Milvus	Milvus milvus	species	PBR	MaterialCitation	Iglesias	42.269	-4.005	2000	WGS84	2019-2020	2019/2020	EN			Milvus milvus	no
BOE-A-2022-22440:D-PBR:1521	detected	BOE-A-2022-22440	Animalia	Chordata	Aves	Accipitriformes	Accipitridae	Milvus	Milvus milvus	species	PBR	MaterialCitation	Villagutiérrez	42.307	-3.911	1000	WGS84	2019-2020	2019/2020	EN			Milvus milvus	no
BOE-A-2022-22440:D-BD:1522	detected	BOE-A-2022-22440	Animalia	Chordata	Mammalia	Chiroptera	Vespertilionidae	Myotis	Myotis blythii	species	bibliographic data		Iglesias	42.29	-4.042		WGS84		2022	VU			murciélago ratonero mediano	no
BOE-A-2022-22440:D-BD:1523	detected	BOE-A-2022-22440	Animalia	Chordata	Mammalia	Chiroptera	Vespertilionidae	Myotis	Myotis emarginatus	species	bibliographic data		Iglesias	42.29	-4.042		WGS84		2022	VU			de oreja partida	no
BOE-A-2022-22440:D-BD:1524	detected	BOE-A-2022-22440	Animalia	Chordata	Mammalia	Chiroptera	Vespertilionidae	Myotis	Myotis myotis	species	bibliographic data		Iglesias	42.29	-4.042		WGS84		2022	VU			Myotis myotis	no
BOE-A-2022-22440:D-BD:1525	detected	BOE-A-2022-22440	Animalia	Chordata	Aves	Accipitriformes	Accipitridae	Neophron	Neophron percnopterus	species	bibliographic data		Iglesias	42.29	-4.042		WGS84		2022	VU			alimoche común	no
BOE-A-2022-22440:D-BD:1526	detected	BOE-A-2022-22440	Animalia	Chordata	Mammalia	Chiroptera	Vespertilionidae	Nyctalus	Nyctalus noctula	species	bibliographic data		Iglesias	42.29	-4.042		WGS84		2022	VU			nóctulo mediano	no
BOE-A-2022-22440:D-PBR:1527	detected	BOE-A-2022-22440	Animalia	Chordata	Mammalia	Chiroptera	Vespertilionidae	Pipistrellus	Pipistrellus pipistrellus	species	PBR	MaterialCitation	Iglesias	42.269	-4.005	1000	WGS84	2019	2019	LESRPE			Pipistrellus pipistrellus	no
BOE-A-2022-22440:D-PBR:1528	detected	BOE-A-2022-22440	Animalia	Chordata	Mammalia	Chiroptera	Vespertilionidae	Pipistrellus	Pipistrellus pipistrellus	species	PBR	MaterialCitation	Iglesias	42.283	-4.042	1000	WGS84	2019	2019	LESRPE			Pipistrellus pipistrellus	no
BOE-A-2022-22440:D-PBR:1529	detected	BOE-A-2022-22440	Animalia	Chordata	Mammalia	Chiroptera	Vespertilionidae	Pipistrellus	Pipistrellus pipistrellus	species	PBR	MaterialCitation	Iglesias	42.29	-4.015	1000	WGS84	2019	2019	LESRPE			Pipistrellus pipistrellus	no
BOE-A-2022-22440:D-BD:1530	detected	BOE-A-2022-22440	Animalia	Chordata	Mammalia	Chiroptera	Rhinolophidae	Rhinolophus	Rhinolophus hipposideros	species	bibliographic data		Iglesias	42.302	-4.056		WGS84		2022	LESRPE			Rhinolophus hipposideros	no
BOE-A-2022-22439:D-BD:1531	detected	BOE-A-2022-22439	Animalia	Chordata	Aves	Accipitriformes	Accipitridae	Aquila	Aquila adalberti	species	bibliographic data								2022	EN	ZEPA ES0000142		Aquila adalberti	no
BOE-A-2022-22439:D-BD:1532	detected	BOE-A-2022-22439	Animalia	Chordata	Aves	Accipitriformes	Accipitridae	Circus	Circus pygargus	species	bibliographic data								2022	VU			Circus pygargus	no
BOE-A-2022-22439:D-BD:1533	detected	BOE-A-2022-22439	Animalia	Chordata	Aves	Accipitriformes	Accipitridae	Milvus	Milvus milvus	species	bibliographic data								2022	EN	ZEPA ES0000142		Milvus milvus	no
BOE-A-2022-22439:D-BD:1534	detected	BOE-A-2022-22439	Animalia	Chordata	Aves	Pteroclidiformes	Pteroclididae	Pterocles	Pterocles orientalis	species	bibliographic data								2022	VU			Pterocles orientalis	no
BOE-A-2022-22439:D-BD:1535	detected	BOE-A-2022-22439	Animalia	Chordata	Aves	Otidiformes	Otididae	Tetrax	Tetrax tetrax	species	bibliographic data								2022	EN			Tetrax tetrax	no
BOE-A-2022-22232:D-PBR:1536	detected	BOE-A-2022-22232	Animalia	Chordata	Aves	Accipitriformes	Accipitridae	Aegypius	Aegypius monachus	species	PBR	MaterialCitation	El Viso de San Juan	40.164	-3.932	1500	WGS84		2022	VU			buitre negro	no
BOE-A-2022-22232:D-PBR:1537	detected	BOE-A-2022-22232	Animalia	Chordata	Aves	Accipitriformes	Accipitridae	Aquila	Aquila adalberti	species	PBR	MaterialCitation	El Viso de San Juan	40.164	-3.932	1500	WGS84		2022	EN			águila imperial ibérica	no
BOE-A-2022-22232:ND-BD:62	not detected	BOE-A-2022-22232	Animalia	Chordata	Aves	Accipitriformes	Accipitridae	Aquila	Aquila fasciata	species	bibliographic data		El Viso de San Juan						2022	VU	IEET		águila-azor perdicera	no
BOE-A-2022-22232:D-PBR:1538	detected	BOE-A-2022-22232	Animalia	Chordata	Aves	Accipitriformes	Accipitridae	Circus	Circus pygargus	species	PBR	MaterialCitation	El Viso de San Juan	40.164	-3.932	1500	WGS84		2022	VU			aguilucho cenizo	no
BOE-A-2022-22232:D-PBR:1539	detected	BOE-A-2022-22232	Animalia	Chordata	Aves	Accipitriformes	Accipitridae	Milvus	Milvus milvus	species	PBR	MaterialCitation	El Viso de San Juan	40.164	-3.932	1500	WGS84		2022	EN			milano real	no
BOE-A-2022-22232:ND-PBR:63	not detected	BOE-A-2022-22232	Animalia	Chordata	Aves	Pteroclidiformes	Pteroclididae	Pterocles	Pterocles alchata	species	PBR	MaterialCitation	El Viso de San Juan	40.164	-3.932	1500	WGS84		2022	VU			ganga ibérica	no
BOE-A-2022-22232:D-PBR:1540	detected	BOE-A-2022-22232	Animalia	Chordata	Aves	Otidiformes	Otididae	Tetrax	Tetrax tetrax	species	PBR	MaterialCitation	El Viso de San Juan	40.164	-3.932	1500	WGS84		2022	EN			sisón común	no
BOE-A-2022-22105:D-BD:1541	detected	BOE-A-2022-22105	Animalia	Chordata	Aves	Accipitriformes	Accipitridae	Milvus	Milvus milvus	species	bibliographic data		Bilbao	43.238	-2.928	4000	WGS84		2022	EN	No especifica		Milvus milvus	no
BOE-A-2022-22105:D-BD:1542	detected	BOE-A-2022-22105	Animalia	Chordata	Mammalia	Carnivora	Mustelidae	Mustela	Mustela lutreola	species	bibliographic data		Bilbao	43.238	-2.928	4000	WGS84		2022	EN	No especifica		Mustela lutreola	no
BOE-A-2022-22105:D-BD:1543	detected	BOE-A-2022-22105	Animalia	Chordata	Mammalia	Chiroptera	Vespertilionidae	Myotis	Myotis mystacinus	species	bibliographic data		Bilbao	43.238	-2.928	4000	WGS84		2022	VU	No especifica		Myotis mystacinus	no
BOE-A-2022-22105:D-BD:1544	detected	BOE-A-2022-22105	Animalia	Chordata	Aves	Accipitriformes	Accipitridae	Neophron	Neophron percnopterus	species	bibliographic data		Bilbao	43.238	-2.928	4000	WGS84		2022	VU	No especifica		Neophron percnopterus	no
BOE-A-2022-22105:D-BD:1545	detected	BOE-A-2022-22105	Animalia	Chordata	Mammalia	Chiroptera	Rhinolophidae	Rhinolophus	Rhinolophus ferrumequinum	species	bibliographic data		Bilbao	43.238	-2.928	4000	WGS84		2022	VU	No especifica		murciélago grande de herradura	no
BOE-A-2022-22104:D-PBR:1546	detected	BOE-A-2022-22104	Animalia	Chordata	Aves	Accipitriformes	Accipitridae	Aquila	Aquila adalberti	species	PBR	MaterialCitation	Piñar	37.407	-3.434	5000	WGS84	2020-2022	2020/2022	EN			Aquila adalberti	no
BOE-A-2022-22104:D-BD:1547	detected	BOE-A-2022-22104	Animalia	Chordata	Aves	Accipitriformes	Accipitridae	Aquila	Aquila fasciata	species	bibliographic data		Iznalloz						2022	VU	No especifica		Aquila fasciata	no
BOE-A-2022-22104:D-PBR:1548	detected	BOE-A-2022-22104	Animalia	Chordata	Mammalia	Chiroptera	Vespertilionidae	Eptesicus	Eptesicus isabellinus	species	PBR	MaterialCitation	Piñar	37.407	-3.434	5000	WGS84	2021-2022	2021/2022	LESRPE			Eptesicus isabellinus	no
BOE-A-2022-22104:DE:101	detection error	BOE-A-2022-22104	Animalia	Chordata	Mammalia	Chiroptera	Vespertilionidae	Eptesicus	Eptesicus serotinus		error									LESRPE			murciélago hortelano
BOE-A-2022-22104:D-BD:1549	detected	BOE-A-2022-22104	Animalia	Chordata	Mammalia	Carnivora	Felidae	Lynx	Lynx pardinus	species	bibliographic data		Piñar						2022	EN			Lynx pardinus	no
BOE-A-2022-22104:D-PBR:1550	detected	BOE-A-2022-22104	Animalia	Chordata	Mammalia	Chiroptera	Vespertilionidae	Nyctalus	Nyctalus leisleri	species	PBR	MaterialCitation	Piñar	37.407	-3.434	5000	WGS84	2021-2022	2021/2022	LESRPE			Nyctalus leisleri	no
BOE-A-2022-22104:D-PBR:1551	detected	BOE-A-2022-22104	Animalia	Chordata	Mammalia	Chiroptera	Vespertilionidae	Pipistrellus	Pipistrellus pygmaeus	species	PBR	MaterialCitation	Piñar	37.407	-3.434	5000	WGS84	2021-2022	2021/2022	LESRPE			Pipistrellus pygmaeus	no
BOE-A-2022-22104:DE:102	detection error	BOE-A-2022-22104	Animalia	Chordata	Mammalia	Chiroptera	Vespertilionidae	Plecotus	Plecotus austriacus		error									LESRPE			meridional
BOE-A-2022-22104:D-PBR:1552	detected	BOE-A-2022-22104	Animalia	Chordata	Mammalia	Chiroptera	Molossidae	Tadarida	Tadarida teniotis	species	PBR	MaterialCitation	Piñar	37.407	-3.434	5000	WGS84	2021-2022	2021/2022	LESRPE			Tadarida teniotis	no
BOE-A-2022-22103:D-PBR:1553	detected	BOE-A-2022-22103	Animalia	Chordata	Aves	Accipitriformes	Accipitridae	Aegypius	Aegypius monachus	species	PBR	MaterialCitation	La Vid de Bureba	42.625	-3.293	14000	WGS84		2022	VU			Aegypius monachus	no
BOE-A-2022-22103:D-BD:1554	detected	BOE-A-2022-22103	Animalia	Chordata	Aves	Accipitriformes	Accipitridae	Aquila	Aquila fasciata	species	bibliographic data		La Vid de Bureba	42.625	-3.293	14000	WGS84		2022	VU	Plan de Conservación del águila perdicera		Aquila fasciata	no
BOE-A-2022-22103:D-PBR:1555	detected	BOE-A-2022-22103	Animalia	Chordata	Mammalia	Chiroptera	Vespertilionidae	Barbastella	Barbastella barbastellus	species	PBR	MaterialCitation	La Vid de Bureba	42.625	-3.293	2000	WGS84		2022	LESRPE			Barbastella barbastellus	no
BOE-A-2022-22103:D-PBR:1556	detected	BOE-A-2022-22103	Animalia	Chordata	Aves	Accipitriformes	Accipitridae	Circus	Circus pygargus	species	PBR	MaterialCitation	La Vid de Bureba	42.625	-3.293	14000	WGS84		2022	VU			Circus pygargus	no
BOE-A-2022-22103:D-PBR:1557	detected	BOE-A-2022-22103	Animalia	Chordata	Mammalia	Chiroptera	Vespertilionidae	Eptesicus	Eptesicus serotinus	species	PBR	MaterialCitation	La Vid de Bureba	42.625	-3.293	2000	WGS84		2022	LESRPE			Eptesicus serotinus	no
BOE-A-2022-22103:D-PBR:1558	detected	BOE-A-2022-22103	Animalia	Chordata	Mammalia	Chiroptera	Vespertilionidae	Hypsugo	Hypsugo savii	species	PBR	MaterialCitation	La Vid de Bureba	42.625	-3.293	2000	WGS84		2022	LESRPE			Hypsugo savii	no
BOE-A-2022-22103:D-PBR:1559	detected	BOE-A-2022-22103	Animalia	Chordata	Aves	Accipitriformes	Accipitridae	Milvus	Milvus milvus	species	PBR	MaterialCitation	La Vid de Bureba	42.625	-3.293	14000	WGS84		2022	EN			Milvus milvus	no
BOE-A-2022-22103:D-PBR:1560	detected	BOE-A-2022-22103	Animalia	Chordata	Mammalia	Chiroptera	Miniopteridae	Miniopterus	Miniopterus schreibersii	species	PBR	MaterialCitation	La Vid de Bureba	42.625	-3.293	2000	WGS84		2022	VU			murciélago de cueva	no
BOE-A-2022-22103:D-PBR:1561	detected	BOE-A-2022-22103	Animalia	Chordata	Mammalia	Chiroptera	Vespertilionidae	Myotis	Myotis daubentonii	species	PBR	MaterialCitation	La Vid de Bureba	42.625	-3.293	2000	WGS84		2022	LESRPE			Myotis daubentoni	no
BOE-A-2022-22103:D-PBR:1562	detected	BOE-A-2022-22103	Animalia	Chordata	Mammalia	Chiroptera	Vespertilionidae	Myotis	Myotis myotis	species	PBR	MaterialCitation	La Vid de Bureba	42.625	-3.293	2000	WGS84		2022	VU			Myotis myotis	no
BOE-A-2022-22103:D-PBR:1563	detected	BOE-A-2022-22103	Animalia	Chordata	Aves	Accipitriformes	Accipitridae	Neophron	Neophron percnopterus	species	PBR	MaterialCitation	La Vid de Bureba	42.625	-3.293	14000	WGS84		2022	VU			Neophron percnopterus	no
BOE-A-2022-22103:DE:103	detection error	BOE-A-2022-22103	Animalia	Chordata	Mammalia	Chiroptera	Vespertilionidae	Nyctalus	Nyctalus lasiopterus		error									VU			nóctulo grande/mediano (Nyctalus lasiopterus/noctula)
BOE-A-2022-22103:D-PBR:1564	detected	BOE-A-2022-22103	Animalia	Chordata	Mammalia	Chiroptera	Vespertilionidae	Nyctalus	Nyctalus leisleri	species	PBR	MaterialCitation	La Vid de Bureba	42.625	-3.293	2000	WGS84		2022	LESRPE			Nyctalus leisleri	no
BOE-A-2022-22103:D-PBR:1565	detected	BOE-A-2022-22103	Animalia	Chordata	Mammalia	Chiroptera	Vespertilionidae	Pipistrellus	Pipistrellus kuhlii	species	PBR	MaterialCitation	La Vid de Bureba	42.625	-3.293	2000	WGS84		2022	LESRPE			Pipistrellus kuhlii	no
BOE-A-2022-22103:D-PBR:1566	detected	BOE-A-2022-22103	Animalia	Chordata	Mammalia	Chiroptera	Vespertilionidae	Pipistrellus	Pipistrellus pipistrellus	species	PBR	MaterialCitation	La Vid de Bureba	42.625	-3.293	2000	WGS84		2022	LESRPE			Pipistrellus pipistrellus	no
BOE-A-2022-22103:D-PBR:1567	detected	BOE-A-2022-22103	Animalia	Chordata	Mammalia	Chiroptera	Vespertilionidae	Pipistrellus	Pipistrellus pygmaeus	species	PBR	MaterialCitation	La Vid de Bureba	42.625	-3.293	2000	WGS84		2022	LESRPE			Pipistrellus pygmaeus	no
[truncated: 3,605 more rows]
